# Supplementary material for: Exploration of the causal associations between circulating inflammatory proteins, immune cells, and neuromyelitis optica spectrum disorder: a bidirectional Mendelian randomization study and mediation analysis
Source: Front Aging Neurosci. 2024 Apr 26;16:1394738. doi: 10.3389/fnagi.2024.1394738 (PMC11088236; doi:10.3389/fnagi.2024.1394738)
Supplement: Supplementary file 2 [file Table_1.XLSX]

## Sheet: Supplementary Table 1
Supplementary Table 1. The instrumental SNP variables for circulating inflammatory proteins on NMOSD.
Exposure	outcome	SNP	effect_allele.outcome	other_allele.outcome	beta.exposure	beta.outcome	eaf.exposure	eaf.outcome	chr.exposure	pos.exposure	se.exposure	pval.exposure	se.outcome	pval.outcome	samplesize.outcome	ncase.outcome	ncontrol.outcome	samplesize.exposure	mr_keep	R2	F statistics
Macrophage colony-stimulating factor 1 (CSF-1)	NMOSD	rs10042665	C	G	0.0583	-0.0078	0.3043	0.3191	5	78775099	0.0122	1.76e-06	0.118911	0.9477	1459	215	1244	14727	TRUE	0.00154821	22.8328
Macrophage colony-stimulating factor 1 (CSF-1)	NMOSD	rs115370595	A	G	-0.2277	-0.5941	0.9815	0.9831	2	140484970	0.0496	4.42e-06	0.391049	0.1287	1459	215	1244	13799	TRUE	0.00152494	21.0717
Macrophage colony-stimulating factor 1 (CSF-1)	NMOSD	rs11685487	T	C	0.0944	0.0317	0.1197	0.8807	2	8775320	0.0196	1.46e-06	0.170028	0.8521	1459	215	1244	14286	TRUE	0.00162113	23.1938
Macrophage colony-stimulating factor 1 (CSF-1)	NMOSD	rs117591817	C	G	-0.1989	-0.1674	0.0348	0.01789	19	58875573	0.0435	4.82e-06	0.463713	0.7181	1459	215	1244	14286	TRUE	0.00146132	20.904
Macrophage colony-stimulating factor 1 (CSF-1)	NMOSD	rs1605333	C	G	-0.0601	-0.2381	0.6484	0.665	12	58388232	0.0124	1.25e-06	0.113852	0.0365	1459	215	1244	13237	TRUE	0.00177152	23.4877
Macrophage colony-stimulating factor 1 (CSF-1)	NMOSD	rs17610659	T	C	0.1684	0.1766	0.4821	0.5159	1	110503296	0.0118	3.31e-46	0.110717	0.1107	1459	215	1244	14286	TRUE	0.014056	203.638
Macrophage colony-stimulating factor 1 (CSF-1)	NMOSD	rs17734417	T	C	-0.1225	-0.7254	0.9466	0.94334	14	58461604	0.0265	3.79e-06	0.230924	0.001682	1459	215	1244	14723	TRUE	0.00144929	21.3659
Macrophage colony-stimulating factor 1 (CSF-1)	NMOSD	rs2523992	T	G	-0.075	-0.5575	0.8323	0.8807	6	30075103	0.0152	8.05e-07	0.141752	8.392e-05	1459	215	1244	14734	TRUE	0.00164967	24.3431
Macrophage colony-stimulating factor 1 (CSF-1)	NMOSD	rs7227917	A	G	-0.0872	-0.047	0.8823	0.90258	18	45546185	0.0185	2.43e-06	0.182807	0.7971	1459	215	1244	14286	TRUE	0.00155276	22.2141
Macrophage colony-stimulating factor 1 (CSF-1)	NMOSD	rs74849049	T	G	-0.0914	-0.1979	0.8992	0.8976	3	171430935	0.02	4.88e-06	0.168965	0.2415	1459	215	1244	14286	TRUE	0.00145978	20.882
Macrophage colony-stimulating factor 1 (CSF-1)	NMOSD	rs7538029	A	C	0.0775	0.0577	0.2211	0.8091	1	110474695	0.0165	2.64e-06	0.140077	0.6804	1459	215	1244	11335	TRUE	0.00194254	22.0576
Macrophage colony-stimulating factor 1 (CSF-1)	NMOSD	rs75869070	A	G	0.1151	0.061	0.936	0.92744	14	78693608	0.0239	1.47e-06	0.239066	0.7986	1459	215	1244	14715	TRUE	0.00157366	23.1897
Macrophage colony-stimulating factor 1 (CSF-1)	NMOSD	rs76421506	A	G	0.0778	-0.0022	0.853	0.8569	3	115295680	0.0168	3.64e-06	0.146273	0.988	1459	215	1244	14286	TRUE	0.00149892	21.4427
Interleukin-24 (IL-24)	NMOSD	rs11066309	A	G	0.0655	0.1615	0.4172	0.5835	12	112883476	0.0137	1.74e-06	0.10924	0.1393	1456	215	1244	11336	TRUE	0.00201237	22.8541
Interleukin-24 (IL-24)	NMOSD	rs11256610	A	G	0.3005	0.3553	0.0145	0.98211	10	6122343	0.0641	2.76e-06	0.458112	0.438	1459	215	1244	10850	TRUE	0.00202146	21.9732
Interleukin-24 (IL-24)	NMOSD	rs143986178	A	G	0.2969	0.9074	0.0144	0.98509	21	26067535	0.0644	4.02e-06	0.452499	0.04493	1459	215	1244	10850	TRUE	0.0019551	21.2505
Interleukin-24 (IL-24)	NMOSD	rs167018	A	G	0.0657	0.2418	0.4443	0.5915	7	155623090	0.0136	1.36e-06	0.111376	0.02993	1459	215	1244	11336	TRUE	0.00205447	23.3333
Interleukin-24 (IL-24)	NMOSD	rs60306270	A	G	-0.0886	0.0644	0.1398	0.8598	16	49575164	0.0191	3.51e-06	0.161352	0.6898	1459	215	1244	11781	TRUE	0.00182317	21.5143
Interleukin-24 (IL-24)	NMOSD	rs73169406	A	G	0.111	0.3169	0.1327	0.8807	22	48661109	0.0207	8.22e-08	0.159115	0.04641	1459	215	1244	11337	TRUE	0.00252992	28.7494
Tumor necrosis factor receptor superfamily member 9 (TNFRSF9)	AQP4+NMOSD	rs10178845	A	G	-0.0682	-0.0901	0.3043	0.6918	2	8443803	0.0144	2.18e-06	0.157103	0.5663	1376	132	1244	11765	TRUE	0.00190294	22.4269
Tumor necrosis factor receptor superfamily member 9 (TNFRSF9)	AQP4+NMOSD	rs10744409	A	G	0.064	-0.0349	0.4447	0.5596	12	129783438	0.0131	1.03e-06	0.137335	0.7994	1376	132	1244	11764	TRUE	0.0020248	23.864
Tumor necrosis factor receptor superfamily member 9 (TNFRSF9)	AQP4+NMOSD	rs11202989	T	C	-0.0995	-0.405	0.1219	0.8887	10	90880926	0.0212	2.69e-06	0.243219	0.09588	1376	132	1244	11336	TRUE	0.00193942	22.0241
Tumor necrosis factor receptor superfamily member 9 (TNFRSF9)	AQP4+NMOSD	rs12227836	A	G	-0.0669	0.04	0.3517	0.66	12	67215987	0.014	1.77e-06	0.142276	0.7786	1376	132	1244	11336	TRUE	0.00201031	22.8307
Tumor necrosis factor receptor superfamily member 9 (TNFRSF9)	AQP4+NMOSD	rs12874404	A	G	-0.1402	0.152	0.9406	0.93738	13	108993494	0.0296	2.17e-06	0.281031	0.5886	1376	132	1244	11336	TRUE	0.00197512	22.4303
Tumor necrosis factor receptor superfamily member 9 (TNFRSF9)	AQP4+NMOSD	rs1776354	A	G	-0.1301	-0.1919	0.5203	0.5517	1	7972201	0.013	1.41e-23	0.136904	0.161	1376	132	1244	11783	TRUE	0.00842823	100.137
Tumor necrosis factor receptor superfamily member 9 (TNFRSF9)	AQP4+NMOSD	rs1846520	A	G	-0.1626	-0.2406	0.9533	0.94235	8	118333064	0.0313	2.05e-07	0.31056	0.4385	1376	132	1244	11782	TRUE	0.00228528	26.9823
Tumor necrosis factor receptor superfamily member 9 (TNFRSF9)	AQP4+NMOSD	rs2579649	A	C	-0.0968	-0.4024	0.1322	0.8757	2	120226781	0.0199	1.15e-06	0.229616	0.07969	1376	132	1244	11336	TRUE	0.00208295	23.6575
Tumor necrosis factor receptor superfamily member 9 (TNFRSF9)	AQP4+NMOSD	rs2854008	A	G	0.0926	0.5652	0.2629	0.7763	6	31312538	0.0149	5.14e-10	0.152332	0.000207	1376	132	1244	11784	TRUE	0.0032669	38.6168
Tumor necrosis factor receptor superfamily member 9 (TNFRSF9)	AQP4+NMOSD	rs3184504	T	C	0.0681	0.2547	0.476	0.5358	12	111884608	0.013	1.62e-07	0.139455	0.06779	1376	132	1244	11784	TRUE	0.0023233	27.4368
Tumor necrosis factor receptor superfamily member 9 (TNFRSF9)	AQP4+NMOSD	rs4976685	A	G	-0.0693	0.0118	0.6695	0.6421	5	176766177	0.0139	6.18e-07	0.149052	0.9369	1376	132	1244	11763	TRUE	0.00210864	24.8521
Tumor necrosis factor receptor superfamily member 9 (TNFRSF9)	AQP4+NMOSD	rs57700441	C	G	-0.1155	0.0797	0.901	0.91352	14	63713358	0.0228	4.07e-07	0.264192	0.7629	1376	132	1244	11773	TRUE	0.00217501	25.6579
Tumor necrosis factor receptor superfamily member 9 (TNFRSF9)	AQP4+NMOSD	rs72850206	A	T	-0.1438	-0.3188	0.0736	0.06461	11	2632174	0.0281	3.1e-07	0.24479	0.1928	1376	132	1244	11336	TRUE	0.00230485	26.1835
Tumor necrosis factor receptor superfamily member 9 (TNFRSF9)	AQP4+NMOSD	rs75246422	T	C	-0.0982	-0.0554	0.1231	0.90358	5	174179760	0.0203	1.32e-06	0.205422	0.7874	1376	132	1244	11784	TRUE	0.00198188	23.3968
Tumor necrosis factor receptor superfamily member 9 (TNFRSF9)	AQP4+NMOSD	rs76428106	T	C	-0.2714	-1.0731	0.9828	0.98608	13	28604007	0.0593	4.72e-06	0.48466	0.02682	1376	132	1244	10849	TRUE	0.00192701	20.9426
Tumor necrosis factor receptor superfamily member 9 (TNFRSF9)	AQP4+NMOSD	rs7858310	A	G	0.0707	0.0328	0.7165	0.7276	9	87717237	0.0152	3.3e-06	0.160429	0.838	1376	132	1244	11336	TRUE	0.00190486	21.6309
Tumor necrosis factor receptor superfamily member 9 (TNFRSF9)	AQP4+NMOSD	rs9669611	T	C	0.0703	0.1607	0.2853	0.7247	12	6503786	0.015	2.78e-06	0.153359	0.2947	1376	132	1244	11783	TRUE	0.00186064	21.9611
#Annotation:
Supplementary Table 1 presents the SNPs information for inflammatory proteins that exhibit a significant association with NMOSD.
These SNPs were subsequently utilized as definitive IVs for MR analysis, with the selection process of instrumental variables detailed within the manuscript.

## Sheet: Supplementary Table 2
Supplementary Table 2. The instrumental SNP variables immune cell phenotypes on NMOSD.
Exposure	outcome	SNP	effect_allele.outcome	other_allele.outcome	beta.exposure	beta.outcome	eaf.exposure	eaf.outcome	chr.exposure	pos.exposure	se.exposure	pval.exposure	se.outcome	pval.outcome	samplesize.outcome	ncase.outcome	ncontrol.outcome	samplesize.exposure	mr_keep	R2	F statistics
CD8 on naive CD8+ T cell	NMOSD	rs1050420	T	C	0.2076	-0.3208	0.5789	0.5686	2910	6.37382e-12	0.03009	6	0.117035	0.006124	1459	215	1244	31239518	TRUE	0.0160943	47.5677
CD8 on naive CD8+ T cell	NMOSD	rs11038843	A	G	-0.1758	0.3151	0.1519	0.8221	2910	5.894e-06	0.03873	11	0.140572	0.02499	1459	215	1244	46288623	TRUE	0.00703049	20.5894
CD8 on naive CD8+ T cell	NMOSD	rs112160405	G	A	-0.3704	0.1044	0.0354	0.01491	2910	6.91003e-07	0.07446	2	0.420454	0.8039	1459	215	1244	85859485	TRUE	0.0084319	24.7285
CD8 on naive CD8+ T cell	NMOSD	rs113998866	G	C	0.1669	0.1865	0.2017	0.1083	2910	1.33101e-06	0.03445	2	0.198191	0.3467	1459	215	1244	87124134	TRUE	0.00800115	23.455
CD8 on naive CD8+ T cell	NMOSD	rs115155396	C	A	0.2858	0.1512	0.0512	0.03082	2910	4.28401e-06	0.06206	5	0.402103	0.7069	1459	215	1244	89015995	TRUE	0.00723526	21.1935
CD8 on naive CD8+ T cell	NMOSD	rs116004508	T	C	-0.4933	0.137	0.0261	0.97515	2910	2.186e-08	0.0879	2	0.380348	0.7187	1459	215	1244	95626191	TRUE	0.0107072	31.4736
CD8 on naive CD8+ T cell	NMOSD	rs116211259	A	G	-0.8861	-0.5201	0.005	0.98509	2910	3.64603e-06	0.191	4	0.494495	0.2929	1459	215	1244	152943585	TRUE	0.00734185	21.508
CD8 on naive CD8+ T cell	NMOSD	rs116486540	T	C	-0.7111	0.4764	0.0338	0.98012	2910	2.64972e-21	0.07446	2	0.296744	0.1084	1459	215	1244	86971871	TRUE	0.0303892	91.1416
CD8 on naive CD8+ T cell	NMOSD	rs11688534	T	C	-0.2081	0.0498	0.4222	0.5278	2910	4.85177e-14	0.02748	2	0.110629	0.6526	1459	215	1244	87082679	TRUE	0.019326	57.3076
CD8 on naive CD8+ T cell	NMOSD	rs11692611	G	A	0.2829	0.2192	0.0538	0.0338	2910	3.42397e-06	0.0608	2	0.264018	0.4064	1459	215	1244	86972430	TRUE	0.00738493	21.6352
CD8 on naive CD8+ T cell	NMOSD	rs12184937	C	T	-0.2476	0.0423	0.0689	0.06461	2910	5.10505e-06	0.0542	13	0.212887	0.8425	1459	215	1244	23274737	TRUE	0.00712043	20.8547
CD8 on naive CD8+ T cell	NMOSD	rs1233374	C	T	-0.2198	-0.1645	0.1149	0.1024	2910	8.501e-07	0.04454	6	0.18916	0.3845	1459	215	1244	29608694	TRUE	0.00829932	24.3364
CD8 on naive CD8+ T cell	NMOSD	rs138564681	T	C	-0.653	0.2079	0.0301	0.97515	2910	6.50879e-16	0.08036	2	0.338086	0.5386	1459	215	1244	86351608	TRUE	0.0221875	65.9854
CD8 on naive CD8+ T cell	NMOSD	rs141441729	T	C	-0.56	0.2417	0.04	0.97316	2910	1.85481e-16	0.06763	2	0.32445	0.4563	1459	215	1244	87529233	TRUE	0.0230192	68.5171
CD8 on naive CD8+ T cell	NMOSD	rs17178266	T	C	0.1639	-0.3392	0.2419	0.98012	2910	8.43607e-06	0.03673	6	0.492395	0.4909	1459	215	1244	29673049	TRUE	0.00679613	19.8984
CD8 on naive CD8+ T cell	NMOSD	rs1977332	A	G	0.1253	-0.0048	0.4318	0.5736	2910	7.01003e-06	0.02783	1	0.110975	0.9655	1459	215	1244	29805041	TRUE	0.0069178	20.2571
CD8 on naive CD8+ T cell	NMOSD	rs2081322	C	T	0.1407	0.2063	0.4313	0.3618	2910	5.10305e-07	0.02796	2	0.114647	0.07195	1459	215	1244	86414822	TRUE	0.00862696	25.3055
CD8 on naive CD8+ T cell	NMOSD	rs2269705	C	T	-0.18	0.0157	0.196	0.06958	2910	3.09599e-06	0.03851	6	0.205157	0.939	1459	215	1244	30656847	TRUE	0.00745172	21.8323
CD8 on naive CD8+ T cell	NMOSD	rs2523675	A	G	0.1463	-0.1315	0.5809	0.6044	2910	1.355e-06	0.03023	6	0.119064	0.2694	1459	215	1244	31436032	TRUE	0.00798432	23.4053
CD8 on naive CD8+ T cell	NMOSD	rs2523853	A	G	0.1527	-0.1143	0.3816	0.8688	2910	1.35301e-06	0.03154	6	0.171617	0.5054	1459	215	1244	31022557	TRUE	0.00799057	23.4237
CD8 on naive CD8+ T cell	NMOSD	rs2535336	C	A	0.1495	-0.2009	0.5789	0.3837	2910	6.63499e-07	0.03	6	0.115736	0.08259	1459	215	1244	30810654	TRUE	0.00846168	24.8165
CD8 on naive CD8+ T cell	NMOSD	rs28367685	A	G	-0.2005	-0.153	0.1708	0.8131	2910	4.99505e-07	0.03981	6	0.146617	0.2967	1459	215	1244	31271320	TRUE	0.00864136	25.3481
CD8 on naive CD8+ T cell	NMOSD	rs2855812	T	G	-0.1762	0.3993	0.2139	0.8002	2910	9.35707e-07	0.03585	6	0.119921	0.0008694	1459	215	1244	31472720	TRUE	0.00823285	24.1399
CD8 on naive CD8+ T cell	NMOSD	rs28619960	A	G	-0.1381	-0.0002	0.2864	0.7386	2910	4.66498e-06	0.03011	4	0.132981	0.9988	1459	215	1244	14887657	TRUE	0.00717703	21.0217
CD8 on naive CD8+ T cell	NMOSD	rs308903	T	C	0.1279	-0.0018	0.5259	0.5328	2910	3.46801e-06	0.02752	2	0.109628	0.9869	1459	215	1244	86843488	TRUE	0.00736783	21.5847
CD8 on naive CD8+ T cell	NMOSD	rs3096698	C	T	-0.1487	0.0361	0.5868	0.34	2910	1.37899e-06	0.03074	6	0.117769	0.7592	1459	215	1244	32107139	TRUE	0.00797706	23.3838
CD8 on naive CD8+ T cell	NMOSD	rs3130972	G	A	0.2622	-0.147	0.0904	0.01789	2910	1.12499e-06	0.05374	6	0.432764	0.7341	1459	215	1244	31075727	TRUE	0.00811407	23.7887
CD8 on naive CD8+ T cell	NMOSD	rs35626322	T	A	-0.4834	0.214	0.1943	0.2237	2910	3.18127e-46	0.03327	2	0.120173	0.07495	1459	215	1244	87030421	TRUE	0.0676392	210.964
CD8 on naive CD8+ T cell	NMOSD	rs4360170	G	A	0.144	0.2429	0.3698	0.0835	2910	3.92103e-06	0.03114	6	0.197352	0.2184	1459	215	1244	31430359	TRUE	0.00729483	21.3692
CD8 on naive CD8+ T cell	NMOSD	rs4432450	A	G	0.1695	-0.0595	0.5167	0.5865	2910	6.96594e-10	0.0274	2	0.110364	0.5898	1459	215	1244	86908250	TRUE	0.0129799	38.2419
CD8 on naive CD8+ T cell	NMOSD	rs4832051	T	C	-0.411	0.1552	0.2285	0.674	2910	2.52522e-38	0.03129	2	0.116607	0.1832	1459	215	1244	87054232	TRUE	0.0559712	172.415
CD8 on naive CD8+ T cell	NMOSD	rs542418	G	A	-0.263	0.2434	0.0804	0.327	2910	6.87607e-07	0.05286	6	0.117297	0.03798	1459	215	1244	31836442	TRUE	0.00843501	24.7377
CD8 on naive CD8+ T cell	NMOSD	rs56304923	C	T	-0.1887	0.0487	0.1371	0.1769	2910	1.923e-06	0.03956	2	0.135506	0.7193	1459	215	1244	86846399	TRUE	0.00775811	22.737
CD8 on naive CD8+ T cell	NMOSD	rs6728519	A	G	-0.2864	0.0259	0.0593	0.95229	2910	7.31998e-07	0.0577	2	0.243234	0.9152	1459	215	1244	86555663	TRUE	0.00839537	24.6204
CD8 on naive CD8+ T cell	NMOSD	rs6912077	A	G	0.1509	-0.1736	0.4842	0.8191	2910	4.61498e-07	0.02986	6	0.161128	0.2813	1459	215	1244	30739904	TRUE	0.00869984	25.5212
CD8 on naive CD8+ T cell	NMOSD	rs6912382	T	C	0.1786	0.0308	0.3304	0.91054	2910	1.47201e-07	0.0339	6	0.248602	0.9014	1459	215	1244	32389375	TRUE	0.00944817	27.7373
CD8 on naive CD8+ T cell	NMOSD	rs6928968	G	A	0.1524	-0.1529	0.4881	0.1521	2910	4.032e-07	0.03	6	0.156996	0.3301	1459	215	1244	31404702	TRUE	0.00879023	25.7887
CD8 on naive CD8+ T cell	NMOSD	rs6940467	G	A	0.2411	-0.3755	0.1284	0.1243	2910	4.37603e-08	0.04392	6	0.197248	0.05695	1459	215	1244	31442137	TRUE	0.0102495	30.1142
CD8 on naive CD8+ T cell	NMOSD	rs72844458	C	G	-0.228	-0.1858	0.0809	0.05666	2910	6.29405e-06	0.0504	2	0.27624	0.5012	1459	215	1244	85764027	TRUE	0.00698348	20.4508
CD8 on naive CD8+ T cell	NMOSD	rs7598470	C	T	-0.1844	0.0806	0.1887	0.165	2910	1.26299e-07	0.03481	2	0.162086	0.619	1459	215	1244	86657504	TRUE	0.00955109	28.0424
CD8 on naive CD8+ T cell	NMOSD	rs76631647	T	C	-0.5731	-0.2758	0.0117	0.97714	2910	9.13503e-06	0.129	4	0.369568	0.4555	1459	215	1244	187610871	TRUE	0.00673679	19.7234
CD8 on naive CD8+ T cell	NMOSD	rs9258645	G	A	-0.2676	0.4014	0.2405	0.1978	2910	5.89794e-14	0.03545	6	0.121148	0.000922	1459	215	1244	29822131	TRUE	0.0192055	56.9431
CD8 on naive CD8+ T cell	NMOSD	rs9261101	A	T	0.5561	-0.1645	0.0132	0.04473	2910	4.08301e-06	0.1205	6	0.228511	0.4716	1459	215	1244	29972407	TRUE	0.0072656	21.283
CD8 on naive CD8+ T cell	NMOSD	rs9265658	C	T	-0.1541	0.2105	0.5966	0.2584	2910	1.04701e-06	0.03149	6	0.12929	0.1035	1459	215	1244	31300571	TRUE	0.00816221	23.931
CD8 on naive CD8+ T cell	NMOSD	rs9267664	C	G	0.1958	0.1367	0.3385	0.04175	2910	2.98003e-09	0.0329	6	0.342964	0.6902	1459	215	1244	31868075	TRUE	0.012025	35.3944
CD8 on naive CD8+ T cell	NMOSD	rs9394047	C	A	-0.1694	-0.6104	0.2172	0.08648	2910	2.74101e-06	0.03605	6	0.253416	0.01601	1459	215	1244	31236250	TRUE	0.00753079	22.0657
CD8 on naive CD8+ T cell	NMOSD	rs9672901	T	C	0.1332	0.0752	0.6428	0.6193	2910	2.30898e-06	0.02814	15	0.112119	0.5024	1459	215	1244	93058567	TRUE	0.00764075	22.3904
Hematopoietic Stem Cell Absolute Count	AQP4+NMOSD	rs10080768	T	C	0.1703	-0.1817	0.7374	0.6978	1858	2.34202e-06	6	0.03596	0.144121	0.2074	1376	132	1244	2760245	TRUE	0.0119271	22.4038
Hematopoietic Stem Cell Absolute Count	AQP4+NMOSD	rs10178924	C	G	0.3177	0.2262	0.0681	0.1352	1858	3.27401e-07	2	0.06199	0.219153	0.302	1376	132	1244	137344923	TRUE	0.0139396	26.2376
Hematopoietic Stem Cell Absolute Count	AQP4+NMOSD	rs10191360	C	T	-0.1861	-0.0229	0.3929	0.4811	1858	1.95898e-08	2	0.03299	0.137261	0.8675	1376	132	1244	136884679	TRUE	0.0168386	31.7878
Hematopoietic Stem Cell Absolute Count	AQP4+NMOSD	rs10809987	C	T	0.2534	0.1688	0.1082	0.1332	1858	6.39102e-07	9	0.05071	0.193209	0.3823	1376	132	1244	13585363	TRUE	0.0132612	24.9435
Hematopoietic Stem Cell Absolute Count	AQP4+NMOSD	rs115020282	T	C	0.8333	0.4594	0.0113	0.95129	1858	4.55302e-08	2	0.1518	0.279707	0.1005	1376	132	1244	135716980	TRUE	0.0159598	30.1017
Hematopoietic Stem Cell Absolute Count	AQP4+NMOSD	rs115076910	C	T	0.1647	0.1452	0.2484	0.2097	1858	9.09704e-06	11	0.03701	0.163465	0.3744	1376	132	1244	121009383	TRUE	0.0105463	19.7825
Hematopoietic Stem Cell Absolute Count	AQP4+NMOSD	rs115937242	A	G	1.543	0.5603	0.0086	0.98211	1858	2.30303e-18	2	0.1747	0.46258	0.2258	1376	132	1244	136121922	TRUE	0.0402938	77.9253
Hematopoietic Stem Cell Absolute Count	AQP4+NMOSD	rs142114110	G	A	-0.4209	0.1333	0.0334	0.01491	1858	2.87402e-06	7	0.08967	0.565038	0.8135	1376	132	1244	82240518	TRUE	0.0117192	22.0088
Hematopoietic Stem Cell Absolute Count	AQP4+NMOSD	rs143685973	T	C	-0.276	0.4693	0.0751	0.98012	1858	7.11394e-06	9	0.06129	0.395174	0.235	1376	132	1244	136023292	TRUE	0.0107964	20.2568
Hematopoietic Stem Cell Absolute Count	AQP4+NMOSD	rs17676048	T	C	1.448	-0.0093	0.0078	0.97614	1858	6.08275e-15	2	0.184	0.518876	0.9857	1376	132	1244	137801087	TRUE	0.0322564	61.8634
Hematopoietic Stem Cell Absolute Count	AQP4+NMOSD	rs2709155	T	G	0.1444	0.1423	0.4029	0.5944	1858	8.32204e-06	11	0.03232	0.141009	0.3129	1376	132	1244	4597980	TRUE	0.0106293	19.9399
Hematopoietic Stem Cell Absolute Count	AQP4+NMOSD	rs2724803	G	C	-0.3134	-0.0414	0.9451	0.9165	1858	7.42506e-06	10	0.06974	0.241883	0.8641	1376	132	1244	12404560	TRUE	0.0107521	20.1728
Hematopoietic Stem Cell Absolute Count	AQP4+NMOSD	rs2887466	T	C	0.152	-0.1915	0.5823	0.5308	1858	3.24997e-06	3	0.03257	0.137956	0.1651	1376	132	1244	131748507	TRUE	0.0115863	21.7562
Hematopoietic Stem Cell Absolute Count	AQP4+NMOSD	rs34526926	A	G	-0.2775	-0.2397	0.0721	0.8817	1858	7.82997e-06	8	0.0619	0.22913	0.2955	1376	132	1244	78599881	TRUE	0.0107011	20.076
Hematopoietic Stem Cell Absolute Count	AQP4+NMOSD	rs34800387	A	G	0.4966	0.4891	0.025	0.832	1858	1.64399e-06	2	0.1033	0.162501	0.002614	1376	132	1244	137767194	TRUE	0.0122857	23.0858
Hematopoietic Stem Cell Absolute Count	AQP4+NMOSD	rs35439181	T	C	1.434	0.7928	0.003	0.9841	1858	8.29698e-06	2	0.3208	0.430282	0.0654	1376	132	1244	138379739	TRUE	0.0106399	19.9601
Hematopoietic Stem Cell Absolute Count	AQP4+NMOSD	rs466736	G	A	0.2384	0.0903	0.0974	0.1014	1858	5.95196e-06	21	0.0525	0.211762	0.6698	1376	132	1244	20337514	TRUE	0.0109763	20.5981
Hematopoietic Stem Cell Absolute Count	AQP4+NMOSD	rs6416872	C	T	0.1462	0.1067	0.4378	0.498	1858	5.24505e-06	17	0.03201	0.136708	0.4351	1376	132	1244	2750333	TRUE	0.0111027	20.838
Hematopoietic Stem Cell Absolute Count	AQP4+NMOSD	rs74529033	G	A	1.453	0.2074	0.0081	0.01193	1858	1.9971e-15	2	0.1814	0.473835	0.6616	1376	132	1244	137747326	TRUE	0.0333785	64.0898
Hematopoietic Stem Cell Absolute Count	AQP4+NMOSD	rs745775	C	T	0.2007	-0.1977	0.1851	0.09742	1858	1.06999e-06	2	0.04101	0.247707	0.4248	1376	132	1244	135195936	TRUE	0.0127264	23.9248
Hematopoietic Stem Cell Absolute Count	AQP4+NMOSD	rs7578292	C	T	-0.1949	0.1033	0.2917	0.1402	1858	3.60197e-08	2	0.03522	0.224486	0.6454	1376	132	1244	136956733	TRUE	0.0162144	30.5898
Hematopoietic Stem Cell Absolute Count	AQP4+NMOSD	rs77538571	G	C	0.9085	0.5777	0.0062	0.01889	1858	4.58997e-06	8	0.1977	0.317384	0.06873	1376	132	1244	4006968	TRUE	0.0112378	21.0945
Hematopoietic Stem Cell Absolute Count	AQP4+NMOSD	rs80237985	A	G	0.4172	0.3281	0.0307	0.9662	1858	7.04596e-06	1	0.0926	0.353404	0.3532	1376	132	1244	217396264	TRUE	0.0108069	20.2768
#Annotation:
Supplementary Table 2 presents the SNPs information for immune cells that exhibit a significant association with NMOSD.
These SNPs were subsequently utilized as definitive IVs for MR analysis.

## Sheet: Supplementary Table 3
Supplementary Table 3. The instrumental SNP variables for circulating inflammatory proteins on immune cell phenotypes.
Exposure	outcome	SNP	effect_allele.outcome	other_allele.outcome	beta.exposure	beta.outcome	eaf.exposure	eaf.outcome	chr.exposure	pos.exposure	se.exposure	pval.exposure	se.outcome	pval.outcome	samplesize.outcome	samplesize.exposure	mr_keep	R2	F statistics
Macrophage colony-stimulating factor 1 (CSF-1)	CD8 on naive CD8+ T cell	rs10042665	C	G	0.0583	0.03695	0.3043	0.3302	5	78775099	0.0122	1.76e-06	0.02922	0.2061	2910	14727	TRUE	0.00154821	22.8328
Macrophage colony-stimulating factor 1 (CSF-1)	CD8 on naive CD8+ T cell	rs115370595	A	G	-0.2277	0.04404	0.9815	0.9713	2	140484970	0.0496	4.42e-06	0.0832	0.5966	2910	13799	TRUE	0.00152494	21.0717
Macrophage colony-stimulating factor 1 (CSF-1)	CD8 on naive CD8+ T cell	rs11685487	T	C	0.0944	-0.07427	0.1197	0.09	2	8775320	0.0196	1.46e-06	0.04809	0.1226	2910	14286	TRUE	0.00162113	23.1938
Macrophage colony-stimulating factor 1 (CSF-1)	CD8 on naive CD8+ T cell	rs117591817	C	G	-0.1989	-0.01096	0.0348	0.0045	19	58875573	0.0435	4.82e-06	0.2093	0.9582	2910	14286	TRUE	0.00146132	20.904
Macrophage colony-stimulating factor 1 (CSF-1)	CD8 on naive CD8+ T cell	rs142421172	A	G	0.1439	0.02356	0.044	0.0241	1	179682087	0.031	3.45e-06	0.09118	0.7962	2910	12840	TRUE	0.00167535	21.5442
Macrophage colony-stimulating factor 1 (CSF-1)	CD8 on naive CD8+ T cell	rs1605333	C	G	-0.0601	0.003331	0.6484	0.7943	12	58388232	0.0124	1.25e-06	0.03388	0.9217	2910	13237	TRUE	0.00177152	23.4877
Macrophage colony-stimulating factor 1 (CSF-1)	CD8 on naive CD8+ T cell	rs17610659	T	C	0.1684	-0.0396	0.4821	0.4825	1	110503296	0.0118	3.31e-46	0.02702	0.1429	2910	14286	TRUE	0.014056	203.638
Macrophage colony-stimulating factor 1 (CSF-1)	CD8 on naive CD8+ T cell	rs17734417	T	C	-0.1225	-0.1616	0.9466	0.9811	14	58461604	0.0265	3.79e-06	0.09882	0.1021	2910	14723	TRUE	0.00144929	21.3659
Macrophage colony-stimulating factor 1 (CSF-1)	CD8 on naive CD8+ T cell	rs2523992	T	G	-0.075	0.1179	0.8323	0.9686	6	30075103	0.0152	8.05e-07	0.08064	0.144	2910	14734	TRUE	0.00164967	24.3431
Macrophage colony-stimulating factor 1 (CSF-1)	CD8 on naive CD8+ T cell	rs563284470	A	G	0.2087	0.01793	0.9696	0.9881	3	47239457	0.0385	5.93e-08	0.1282	0.8888	2910	11720	TRUE	0.00250097	29.3798
Macrophage colony-stimulating factor 1 (CSF-1)	CD8 on naive CD8+ T cell	rs7227917	A	G	-0.0872	0.001606	0.8823	0.9595	18	45546185	0.0185	2.43e-06	0.06842	0.9813	2910	14286	TRUE	0.00155276	22.2141
Macrophage colony-stimulating factor 1 (CSF-1)	CD8 on naive CD8+ T cell	rs72783071	T	C	-0.199	0.09859	0.0231	0.0192	16	60437963	0.0414	1.53e-06	0.09816	0.3153	2910	14247	TRUE	0.00161912	23.1017
Macrophage colony-stimulating factor 1 (CSF-1)	CD8 on naive CD8+ T cell	rs74849049	T	G	-0.0914	0.04274	0.8992	0.8387	3	171430935	0.02	4.88e-06	0.03727	0.2516	2910	14286	TRUE	0.00145978	20.882
Macrophage colony-stimulating factor 1 (CSF-1)	CD8 on naive CD8+ T cell	rs7538029	A	C	0.0775	-0.03636	0.2211	0.1462	1	110474695	0.0165	2.64e-06	0.03819	0.3411	2910	11335	TRUE	0.00194254	22.0576
Macrophage colony-stimulating factor 1 (CSF-1)	CD8 on naive CD8+ T cell	rs75869070	A	G	0.1151	-0.003826	0.936	0.9253	14	78693608	0.0239	1.47e-06	0.05239	0.9418	2910	14715	TRUE	0.00157366	23.1897
Macrophage colony-stimulating factor 1 (CSF-1)	CD8 on naive CD8+ T cell	rs76421506	A	G	0.0778	-0.02128	0.853	0.7706	3	115295680	0.0168	3.64e-06	0.03292	0.5181	2910	14286	TRUE	0.00149892	21.4427
Macrophage colony-stimulating factor 1 (CSF-1)	CD8 on naive CD8+ T cell	rs78652121	C	G	-0.1189	-0.006238	0.0697	0.0053	4	13713646	0.026	4.81e-06	0.1995	0.9751	2910	12838	TRUE	0.00162635	20.9098
Interleukin-24 (IL-24)	CD8 on naive CD8+ T cell	rs11066309	A	G	0.0655	0.01413	0.4172	0.5069	12	112883476	0.0137	1.74e-06	0.02851	0.6203	2910	11336	TRUE	0.00201237	22.8541
Interleukin-24 (IL-24)	CD8 on naive CD8+ T cell	rs11256610	A	G	0.3005	-0.0461	0.0145	0.0225	10	6122343	0.0641	2.76e-06	0.09243	0.618	2910	10850	TRUE	0.00202146	21.9732
Interleukin-24 (IL-24)	CD8 on naive CD8+ T cell	rs117613902	A	G	-0.3	-0.2035	0.9862	0.9842	14	97741799	0.0657	4.97e-06	0.1092	0.06257	2910	10850	TRUE	0.001918	20.8464
Interleukin-24 (IL-24)	CD8 on naive CD8+ T cell	rs143986178	A	G	0.2969	-0.0535	0.0144	0.0026	21	26067535	0.0644	4.02e-06	0.286	0.8516	2910	10850	TRUE	0.0019551	21.2505
Interleukin-24 (IL-24)	CD8 on naive CD8+ T cell	rs145295031	A	T	0.3063	0.07501	0.014	0.0076	7	9959098	0.0647	2.2e-06	0.1624	0.6443	2910	11287	TRUE	0.00198173	22.4083
Interleukin-24 (IL-24)	CD8 on naive CD8+ T cell	rs167018	A	G	0.0657	0.0138	0.4443	0.2649	7	155623090	0.0136	1.36e-06	0.03082	0.6544	2910	11336	TRUE	0.00205447	23.3333
Interleukin-24 (IL-24)	CD8 on naive CD8+ T cell	rs2341294	A	G	-0.1318	0.007247	0.0716	0.0363	5	149232308	0.028	2.51e-06	0.07187	0.9197	2910	9900	TRUE	0.0022331	22.1527
Interleukin-24 (IL-24)	CD8 on naive CD8+ T cell	rs60306270	A	G	-0.0886	-0.03624	0.1398	0.1234	16	49575164	0.0191	3.51e-06	0.04137	0.3811	2910	11781	TRUE	0.00182317	21.5143
Interleukin-24 (IL-24)	CD8 on naive CD8+ T cell	rs73169406	A	G	0.111	-0.04614	0.1327	0.2165	22	48661109	0.0207	8.22e-08	0.03309	0.1633	2910	11337	TRUE	0.00252992	28.7494
Interleukin-24 (IL-24)	CD8 on naive CD8+ T cell	rs7401175	A	T	0.0892	0.01621	0.2392	0.3701	14	86024172	0.0195	4.78e-06	0.02873	0.5727	2910	7943	TRUE	0.00262744	20.9195
Tumor necrosis factor receptor superfamily member 9 (TNFRSF9)	Hematopoietic Stem Cell Absolute Count	rs10178845	A	G	-0.0682	-0.02063	0.3043	0.1935	2	8443803	0.0144	2.18e-06	0.04029	0.6086	1858	11765	TRUE	0.00190294	22.4269
Tumor necrosis factor receptor superfamily member 9 (TNFRSF9)	Hematopoietic Stem Cell Absolute Count	rs10744409	A	G	0.064	-0.02064	0.4447	0.4744	12	129783438	0.0131	1.03e-06	0.03136	0.5105	1858	11764	TRUE	0.0020248	23.864
Tumor necrosis factor receptor superfamily member 9 (TNFRSF9)	Hematopoietic Stem Cell Absolute Count	rs11202989	T	C	-0.0995	-0.108	0.1219	0.0347	10	90880926	0.0212	2.69e-06	0.08815	0.2206	1858	11336	TRUE	0.00193942	22.0241
Tumor necrosis factor receptor superfamily member 9 (TNFRSF9)	Hematopoietic Stem Cell Absolute Count	rs118083884	A	G	0.3284	-0.3572	0.019	0.0022	17	16522922	0.0668	8.83e-07	0.3588	0.3196	1858	9785	TRUE	0.00246389	24.1638
Tumor necrosis factor receptor superfamily member 9 (TNFRSF9)	Hematopoietic Stem Cell Absolute Count	rs12227836	A	G	-0.0669	-0.0002067	0.3517	0.3009	12	67215987	0.014	1.77e-06	0.03557	0.9954	1858	11336	TRUE	0.00201031	22.8307
Tumor necrosis factor receptor superfamily member 9 (TNFRSF9)	Hematopoietic Stem Cell Absolute Count	rs12874404	A	G	-0.1402	-0.04219	0.9406	0.6542	13	108993494	0.0296	2.17e-06	0.0337	0.2107	1858	11336	TRUE	0.00197512	22.4303
Tumor necrosis factor receptor superfamily member 9 (TNFRSF9)	Hematopoietic Stem Cell Absolute Count	rs140214797	T	G	0.2317	0.3023	0.9796	0.9874	4	28155085	0.0504	4.28e-06	0.147	0.03988	1858	11769	TRUE	0.00179255	21.1309
Tumor necrosis factor receptor superfamily member 9 (TNFRSF9)	Hematopoietic Stem Cell Absolute Count	rs146380867	A	G	0.3742	0.2163	0.0105	0.007	8	50188685	0.0814	4.29e-06	0.187	0.2477	1858	10849	TRUE	0.00194412	21.129
Tumor necrosis factor receptor superfamily member 9 (TNFRSF9)	Hematopoietic Stem Cell Absolute Count	rs150949259	A	G	0.375	-0.0607	0.0104	0.0038	3	177868759	0.0809	3.56e-06	0.2347	0.796	1858	8674	TRUE	0.00247099	21.4815
Tumor necrosis factor receptor superfamily member 9 (TNFRSF9)	Hematopoietic Stem Cell Absolute Count	rs1645331	C	G	0.097	0.1015	0.8419	0.9225	19	49126012	0.0206	2.49e-06	0.05903	0.08568	1858	9033	TRUE	0.00244857	22.1673
Tumor necrosis factor receptor superfamily member 9 (TNFRSF9)	Hematopoietic Stem Cell Absolute Count	rs1776354	A	G	-0.1301	0.04135	0.5203	0.5942	1	7972201	0.013	1.41e-23	0.03335	0.2152	1858	11783	TRUE	0.00842823	100.137
Tumor necrosis factor receptor superfamily member 9 (TNFRSF9)	Hematopoietic Stem Cell Absolute Count	rs1846520	A	G	-0.1626	0.2657	0.9533	0.9847	8	118333064	0.0313	2.05e-07	0.1345	0.0483	1858	11782	TRUE	0.00228528	26.9823
Tumor necrosis factor receptor superfamily member 9 (TNFRSF9)	Hematopoietic Stem Cell Absolute Count	rs2579649	A	C	-0.0968	-0.02529	0.1322	0.1163	2	120226781	0.0199	1.15e-06	0.04968	0.6108	1858	11336	TRUE	0.00208295	23.6575
Tumor necrosis factor receptor superfamily member 9 (TNFRSF9)	Hematopoietic Stem Cell Absolute Count	rs2854008	A	G	0.0926	0.03689	0.2629	0.3824	6	31312538	0.0149	5.14e-10	0.04209	0.3809	1858	11784	TRUE	0.0032669	38.6168
Tumor necrosis factor receptor superfamily member 9 (TNFRSF9)	Hematopoietic Stem Cell Absolute Count	rs3184504	T	C	0.0681	-0.01451	0.476	0.4669	12	111884608	0.013	1.62e-07	0.03389	0.6687	1858	11784	TRUE	0.0023233	27.4368
Tumor necrosis factor receptor superfamily member 9 (TNFRSF9)	Hematopoietic Stem Cell Absolute Count	rs4976685	A	G	-0.0693	0.03012	0.6695	0.6685	5	176766177	0.0139	6.18e-07	0.03372	0.3719	1858	11763	TRUE	0.00210864	24.8521
Tumor necrosis factor receptor superfamily member 9 (TNFRSF9)	Hematopoietic Stem Cell Absolute Count	rs57700441	C	G	-0.1155	0.01004	0.901	0.9578	14	63713358	0.0228	4.07e-07	0.07919	0.8991	1858	11773	TRUE	0.00217501	25.6579
Tumor necrosis factor receptor superfamily member 9 (TNFRSF9)	Hematopoietic Stem Cell Absolute Count	rs72850206	A	T	-0.1438	0.02452	0.0736	0.1297	11	2632174	0.0281	3.1e-07	0.04763	0.6068	1858	11336	TRUE	0.00230485	26.1835
Tumor necrosis factor receptor superfamily member 9 (TNFRSF9)	Hematopoietic Stem Cell Absolute Count	rs72964492	A	C	0.3111	0.1713	0.9869	0.9847	4	153651229	0.065	1.7e-06	0.1289	0.1842	1858	9983	TRUE	0.00228937	22.9027
Tumor necrosis factor receptor superfamily member 9 (TNFRSF9)	Hematopoietic Stem Cell Absolute Count	rs75246422	T	C	-0.0982	-0.02247	0.1231	0.0802	5	174179760	0.0203	1.32e-06	0.0591	0.7039	1858	11784	TRUE	0.00198188	23.3968
Tumor necrosis factor receptor superfamily member 9 (TNFRSF9)	Hematopoietic Stem Cell Absolute Count	rs76428106	T	C	-0.2714	-0.4549	0.9828	0.9995	13	28604007	0.0593	4.72e-06	0.6225	0.465	1858	10849	TRUE	0.00192701	20.9426
Tumor necrosis factor receptor superfamily member 9 (TNFRSF9)	Hematopoietic Stem Cell Absolute Count	rs7737635	A	G	0.0924	-0.08742	0.1947	0.2839	5	124329728	0.0201	4.29e-06	0.03656	0.0169	1858	9453	TRUE	0.00223055	21.1281
Tumor necrosis factor receptor superfamily member 9 (TNFRSF9)	Hematopoietic Stem Cell Absolute Count	rs7858310	A	G	0.0707	0.02396	0.7165	0.8372	9	87717237	0.0152	3.3e-06	0.04333	0.5804	1858	11336	TRUE	0.00190486	21.6309
Tumor necrosis factor receptor superfamily member 9 (TNFRSF9)	Hematopoietic Stem Cell Absolute Count	rs8005108	C	G	0.0889	0.002243	0.2828	0.3189	14	20709993	0.0182	1.04e-06	0.03469	0.9484	1858	9453	TRUE	0.00251766	23.8544
Tumor necrosis factor receptor superfamily member 9 (TNFRSF9)	Hematopoietic Stem Cell Absolute Count	rs9669611	T	C	0.0703	-0.04236	0.2853	0.3506	12	6503786	0.015	2.78e-06	0.03326	0.203	1858	11783	TRUE	0.00186064	21.9611
#Annotation:
Supplementary Table 3 presents the SNPs information for the inflammatory proteins and immune cells that were included in the mediator analysis.
All inflammatory proteins and immune cells included in the mediation analysis demonstrated a significant correlation with NMOSD.

## Sheet: Supplementary Table 4
Supplementary Table S4: MR primary analysis of 91 inflammatory proteins and NMOSD risk.
Accession ID	Exposure	Outcome	method	nsnp	b	se	pval	OR (95% CI)	PFDR
GCST90274758	Eukaryotic translation initiation factor 4E-binding protein 1 (4EBP1)	NMOSD	Inverse variance weighted	8	0.692804	0.509987	0.174314	2.00 (0.74- 5.43)	0.884218
GCST90274759	Adenosine Deaminase (ADA)	NMOSD	Inverse variance weighted	10	0.238807	0.255082	0.349172	1.27 (0.77-2.09)	0.886171
GCST90274760	Artemin (ARTN)	NMOSD	Inverse variance weighted	18	0.70353	0.408345	0.0849099	2.02 (0.91- 4.50)	0.667937
GCST90274761	Axin-1 (AXIN1)	NMOSD	Inverse variance weighted	7	0.543946	0.631248	0.388853	1.72 (0.50- 5.94)	0.907323
GCST90274762	Beta-nerve growth factor (Beta-NGF)	NMOSD	Inverse variance weighted	16	-0.00127333	0.481418	0.99789	1.00 (0.39- 2.57)	0.999833
GCST90274763	Caspase 8 (CASP-8)	NMOSD	Inverse variance weighted	10	0.587597	0.495928	0.236079	1.80 (0.68-4.76)	0.884218
GCST90274764	Eotaxin-1 (CCL11)	NMOSD	Inverse variance weighted	19	-0.201917	0.317356	0.524615	0.82 (0.44-1.52)	0.999833
GCST90274765	C-C motif chemokine 19 (CCL19)	NMOSD	Inverse variance weighted	17	0.119712	0.336247	0.721822	1.13 (0.58-2.18)	0.999833
GCST90274766	C-C motif chemokine 20 (CCL20)	NMOSD	Inverse variance weighted	16	0.374776	0.415547	0.367117	1.45 (0.64- 3.28)	0.90291
GCST90274767	C-C motif chemokine 23 (CCL23)	NMOSD	Inverse variance weighted	22	0.0648194	0.248617	0.794309	1.07 (0.66-1.74)	0.999833
GCST90274768	C-C motif chemokine 25 (CCL25)	NMOSD	Inverse variance weighted	19	-0.3309	0.225632	0.1425	0.72 (0.46-1.12)	0.884218
GCST90274769	C-C motif chemokine 28 (CCL28)	NMOSD	Inverse variance weighted	16	0.185383	0.448731	0.679513	1.20 (0.50- 2.90)	0.999833
GCST90274770	C-C motif chemokine 4 (CCL4)	NMOSD	Inverse variance weighted	14	0.279219	0.255466	0.274403	1.32 (0.80-2.18)	0.884218
GCST90274771	Natural killer cell receptor 2B4 (CD244)	NMOSD	Inverse variance weighted	19	-0.597841	0.317912	0.0600368	0.55 (0.29-1.03)	0.667937
GCST90274772	CD40L receptor (CD40)	NMOSD	Inverse variance weighted	12	-0.118302	0.256426	0.644548	0.89 (0.54-1.47)	0.999833
GCST90274773	T-cell surface glycoprotein CD5 (CD5)	NMOSD	Inverse variance weighted	16	-0.0350193	0.383472	0.927237	0.97 (0.46- 2.05)	0.999833
GCST90274774	T-cell surface glycoprotein CD6 isoform (CD6)	NMOSD	Inverse variance weighted	13	-0.16016	0.202719	0.429493	0.85 (0.57-1.27)	0.945117
GCST90274775	CUB domain-containing protein 1 (CDCP1)	NMOSD	Inverse variance weighted	20	0.129036	0.299041	0.666106	1.14 (0.63-2.04)	0.999833
GCST90274776	Macrophage colony-stimulating factor 1 (CSF-1)	NMOSD	Inverse variance weighted	13	1.70446	0.423865	5.78931e-05	5.50 (2.40-12.62)	0.00526827
GCST90274777	Cystatin D (CST5)	NMOSD	Inverse variance weighted	29	-4.41973e-05	0.21126	0.999833	1.00 (0.66-1.51)	0.999833
GCST90274778	Fractalkine (CX3CL1)	NMOSD	Inverse variance weighted	16	-0.00392979	0.453462	0.993085	1.00 (0.41- 2.42)	0.999833
GCST90274779	C-X-C motif chemokine 1 (CXCL1)	NMOSD	Inverse variance weighted	10	-0.375932	0.353007	0.286902	0.69 (0.34-1.37)	0.884218
GCST90274780	C-X-C motif chemokine 10 (CXCL10)	NMOSD	Inverse variance weighted	20	0.534076	0.313128	0.0880795	1.71 (0.92-3.15)	0.667937
GCST90274781	C-X-C motif chemokine 11 (CXCL11)	NMOSD	Inverse variance weighted	19	0.555288	0.320985	0.0836393	1.74 (0.93-3.27)	0.667937
GCST90274782	C-X-C motif chemokine 5 (CXCL5)	NMOSD	Inverse variance weighted	13	-0.158523	0.276271	0.566107	0.85 (0.50-1.47)	0.999833
GCST90274783	C-X-C motif chemokine 6 (CXCL6)	NMOSD	Inverse variance weighted	7	-0.018979	0.265954	0.94311	0.98 (0.58-1.65)	0.999833
GCST90274784	C-X-C motif chemokine 9 (CXCL9)	NMOSD	Inverse variance weighted	19	0.0635916	0.383984	0.868464	1.07 (0.50-2.26)	0.999833
GCST90274785	Delta and Notch-like epidermal growth factor related receptor (DNER)	NMOSD	Inverse variance weighted	12	-0.0553424	0.366073	0.879835	0.95 (0.46- 1.94)	0.999833
GCST90274786	Protein S100-A12 (EN-RAGE)	NMOSD	Inverse variance weighted	13	0.0977353	0.406761	0.810116	1.10 (0.50- 2.45)	0.999833
GCST90274787	Fibroblast growth factor 19 (FGF-19)	NMOSD	Inverse variance weighted	16	-0.334696	0.503542	0.506253	0.72 (0.27-1.92)	0.999833
GCST90274788	Fibroblast growth factor 21 (FGF-21)	NMOSD	Inverse variance weighted	14	0.0229977	0.359252	0.948958	1.02 (0.51-2.07)	0.999833
GCST90274789	Fibroblast growth factor 23 (FGF-23)	NMOSD	Inverse variance weighted	9	-0.117332	0.553275	0.832054	0.89 (0.30- 2.63)	0.999833
GCST90274790	Fibroblast growth factor 5 (FGF-5)	NMOSD	Inverse variance weighted	18	-0.257904	0.221097	0.243424	0.77 (0.50-1.19)	0.884218
GCST90274791	Fms-related tyrosine kinase 3 ligand (FIt3L)	NMOSD	Inverse variance weighted	25	0.100087	0.25366	0.693158	1.11 (0.67-1.82)	0.999833
GCST90274792	Glial cell line-derived neutrophic factor (hGDNF)	NMOSD	Inverse variance weighted	11	-0.255793	0.323421	0.429003	0.77 (0.41-1.46)	0.945117
GCST90274793	Hepatocyte growth factor (HGF)	NMOSD	Inverse variance weighted	11	-0.677298	0.480111	0.15833	0.51 (0.20- 1.30)	0.884218
GCST90274794	Interferon gamma (IFN-gamma)	NMOSD	Inverse variance weighted	7	0.107107	0.663906	0.871835	1.11 (0.30- 4.09)	0.999833
GCST90274795	Interleukin-10 (IL-10)	NMOSD	Inverse variance weighted	13	0.333664	0.442659	0.450986	1.40 (0.59- 3.32)	0.954412
GCST90274796	Interleukin-10 receptor subunit alpha (IL-10RA)	NMOSD	Inverse variance weighted	8	-1.06031	0.549128	0.0534966	0.35 (0.12-1.02)	0.667937
GCST90274797	Interleukin-10 receptor subunit beta (IL10RB)	NMOSD	Inverse variance weighted	16	0.252074	0.23275	0.278796	1.29 (0.82- 2.03)	0.884218
GCST90274798	Interleukin-12 subunit beta (IL-12B)	NMOSD	Inverse variance weighted	22	0.100468	0.251405	0.689431	1.11 (0.68- 1.81)	0.999833
GCST90274799	Interleukin-13 (IL-13)	NMOSD	Inverse variance weighted	9	-0.075619	0.550252	0.890694	0.93 (0.32- 2.73)	0.999833
GCST90274800	Interleukin-15 receptor subunit alpha (IL-15RA)	NMOSD	Inverse variance weighted	8	-0.269294	0.242521	0.26683	0.76 (0.47-1.23)	0.884218
GCST90274801	Interleukin-17A (IL-17A)	NMOSD	Inverse variance weighted	12	0.240687	0.507573	0.635363	1.27 (0.47- 3.44)	0.999833
GCST90274802	Interleukin-17C (IL-17C)	NMOSD	Inverse variance weighted	17	0.0235547	0.389895	0.951827	1.02 (0.48-2.20)	0.999833
GCST90274803	Interleukin-18 (IL-18)	NMOSD	Inverse variance weighted	18	-0.560266	0.314683	0.0750082	0.57 (0.31- 1.06)	0.667937
GCST90274804	Interleukin-18 receptor 1 (IL-18R1)	NMOSD	Inverse variance weighted	17	-0.263201	0.194211	0.175343	0.77 (0.53-1.12)	0.884218
GCST90274805	Interleukin-1 alpha (IL-1 alpha)	NMOSD	Inverse variance weighted	9	-0.368216	0.556784	0.508402	0.69 (0.23-2.06)	0.999833
GCST90274806	Interleukin-2 (IL-2)	NMOSD	Inverse variance weighted	15	0.0231459	0.449459	0.958929	1.02 (0.42- 2.47)	0.999833
GCST90274807	Interleukin-20 (IL-20)	NMOSD	Inverse variance weighted	8	0.194936	0.625929	0.755471	1.22 (0.36- 4.14)	0.999833
GCST90274808	Interleukin-20 receptor subunit alpha (IL-20RA)	NMOSD	Inverse variance weighted	7	0.333089	0.575982	0.563063	1.40 (0.45- 4.31)	0.999833
GCST90274809	Interleukin-22 receptor subunit alpha-1 (IL-22RA1)	NMOSD	Inverse variance weighted	7	0.145484	0.681389	0.830928	1.16 (0.30-4.40)	0.999833
GCST90274810	Interleukin-24 (IL-24)	NMOSD	Inverse variance weighted	6	2.1905	0.651433	0.000772145	8.94 (2.49- 32.05)	0.0351326
GCST90274811	Interleukin-2 receptor subunit beta (IL-2RB)	NMOSD	Inverse variance weighted	9	-0.257242	0.574888	0.65454	0.77 (0.25-2.39)	0.999833
GCST90274812	Interleukin-33 (IL-33)	NMOSD	Inverse variance weighted	9	-0.323613	0.578144	0.575653	0.72 (0.23- 2.25)	0.999833
GCST90274813	Interleukin-4 (IL-4)	NMOSD	Inverse variance weighted	9	-0.25297	0.548864	0.644872	0.78 (0.26- 2.28)	0.999833
GCST90274814	Interleukin-5 (IL-5)	NMOSD	Inverse variance weighted	10	0.0610962	0.516422	0.905825	1.06 (0.39-2.92)	0.999833
GCST90274815	Interleukin-6 (IL-6)	NMOSD	Inverse variance weighted	5	0.0463292	0.559503	0.934007	1.05 (0.35- 3.14)	0.999833
GCST90274816	Interleukin-7 (IL-7)	NMOSD	Inverse variance weighted	9	0.631312	0.609657	0.300426	1.88 (0.57- 6.21)	0.884218
GCST90274817	Interleukin-8 (IL-8)	NMOSD	Inverse variance weighted	11	-0.665534	0.532254	0.211151	0.51 (0.18- 1.46)	0.884218
GCST90274818	Latency-associated peptide transforming growth factor beta 1 (LAP TGF-beta-1)	NMOSD	Inverse variance weighted	16	-0.0405083	0.379755	0.915051	0.96 (0.46-2.02)	0.999833
GCST90274819	Leukemia inhibitory factor (LIF)	NMOSD	Inverse variance weighted	8	-0.302063	0.609422	0.620139	0.74 (0.22- 2.44)	0.999833
GCST90274820	Leukemia inhibitory factor receptor (LIF-R)	NMOSD	Inverse variance weighted	12	-0.248136	0.352162	0.481055	0.78 (0.39-1.56)	0.994909
GCST90274821	Monocyte chemotactic protein 1 (MCP-1)	NMOSD	Inverse variance weighted	19	0.183818	0.31644	0.561313	1.20 (0.65-2.23)	0.999833
GCST90274822	Monocyte chemotactic protein 2 (MCP-2)	NMOSD	Inverse variance weighted	18	-0.164807	0.160671	0.305013	0.85 (0.62-1.16)	0.884218
GCST90274823	Monocyte chemotactic protein 3 (MCP-3)	NMOSD	Inverse variance weighted	12	-0.156719	0.383006	0.682406	0.85 (0.40-1.81)	0.999833
GCST90274824	Monocyte chemotactic protein 4 (MCP-4)	NMOSD	Inverse variance weighted	14	0.379355	0.294758	0.198093	1.46 (0.82-2.60)	0.884218
GCST90274825	Macrophage inflammatory protein 1-alpha (MIP-1 alpha)	NMOSD	Inverse variance weighted	12	0.410771	0.256591	0.109403	1.51 (0.91-2.49)	0.765824
GCST90274826	Matrix metalloproteinase-1 (MMP-1)	NMOSD	Inverse variance weighted	16	0.340403	0.357135	0.340515	1.41 (0.70- 2.83)	0.886171
GCST90274827	Matrix metalloproteinase-10 (MMP-10)	NMOSD	Inverse variance weighted	10	0.240142	0.610451	0.694036	1.27 (0.38- 4.21)	0.999833
GCST90274828	Neurturin (NRTN)	NMOSD	Inverse variance weighted	8	-0.577086	0.618211	0.350573	0.56 (0.17- 1.89)	0.886171
GCST90274829	Neurotrophin-3 (NT-3)	NMOSD	Inverse variance weighted	15	-0.131615	0.475011	0.781721	0.88 (0.35- 2.22)	0.999833
GCST90274830	Osteoprotegerin (OPG)	NMOSD	Inverse variance weighted	16	-0.427682	0.352591	0.225141	0.65 (0.33-1.30)	0.884218
GCST90274831	Oncostatin-M (OSM)	NMOSD	Inverse variance weighted	13	-0.43062	0.454248	0.343138	0.65 (0.27- 1.58)	0.886171
GCST90274832	Programmed cell death 1 ligand 1 (PD-L1)	NMOSD	Inverse variance weighted	15	-0.153208	0.438374	0.72672	0.86 (0.36- 2.03)	0.999833
GCST90274833	Stem cell factor (SCF)	NMOSD	Inverse variance weighted	26	0.268762	0.262466	0.305842	1.31 (0.78-2.19)	0.884218
GCST90274834	SIR2-like protein 2 (SIRT2)	NMOSD	Inverse variance weighted	8	1.33752	0.698715	0.0555879	3.81 (0.97- 14.98)	0.667937
GCST90274835	Signaling lymphocytic activation molecule (SLAMF1)	NMOSD	Inverse variance weighted	17	0.344818	0.39594	0.383817	1.41 (0.65- 3.07)	0.907323
GCST90274836	Sulfotransferase 1A1 (ST1A1)	NMOSD	Inverse variance weighted	17	-0.0585327	0.305794	0.848203	0.94 (0.52- 1.72)	0.999833
GCST90274837	STAM-binding protein (STAMPB)	NMOSD	Inverse variance weighted	8	-0.0867928	0.681578	0.898671	0.92 (0.24-3.49)	0.999833
GCST90274838	Transforming growth factor alpha (TGF-alpha)	NMOSD	Inverse variance weighted	9	-0.198465	0.549429	0.717935	0.82 (0.28- 2.41)	0.999833
GCST90274839	Tumor necrosis factor (TNF)	NMOSD	Inverse variance weighted	13	1.27693	0.449574	0.00450703	3.59 (1.49- 8.65)	0.102535
GCST90274840	TNF-beta (TNFB)	NMOSD	Inverse variance weighted	18	0.386838	0.222187	0.0816752	1.47 (0.95-2.28)	0.667937
GCST90274841	Tumor necrosis factor receptor superfamily member 9 (TNFRSF9)	NMOSD	Inverse variance weighted	18	1.11222	0.359264	0.00196256	3.04 (1.50- 6.15)	0.0595309
GCST90274842	Tumor necrosis factor ligand superfamily member 14 (TNFSF14)	NMOSD	Inverse variance weighted	21	-0.0177264	0.285876	0.950557	0.98 (0.56-1.72)	0.999833
GCST90274843	TNF-related apoptosis ligand (TRAIL)	NMOSD	Inverse variance weighted	20	-0.188719	0.242378	0.436208	0.83 (0.51-1.33)	0.945117
GCST90274844	TNF-related activation cytokine (TRANCE)	NMOSD	Inverse variance weighted	20	-0.303606	0.274466	0.268653	0.74 (0.43-1.26)	0.884218
GCST90274845	Thymic stromal lymphopoietin (TSLP)	NMOSD	Inverse variance weighted	12	-0.0101393	0.47576	0.982997	0.99 (0.39-2.52)	0.999833
GCST90274846	Tumor necrosis factor (Ligand) superfamily member 12 (TWEAK)	NMOSD	Inverse variance weighted	21	0.0947648	0.307602	0.758025	1.10 (0.60-2.01)	0.999833
GCST90274847	Urokinase-type plasminogen activator (uPA)	NMOSD	Inverse variance weighted	20	-0.308955	0.304911	0.310934	0.73 (0.40-1.33)	0.884218
GCST90274848	Vascular endothelial growth factor A (VEGF_A)	NMOSD	Inverse variance weighted	21	0.296861	0.230642	0.198058	1.35 (0.86-2.11)	0.884218
GCST90274758	Eukaryotic translation initiation factor 4E-binding protein 1 (4EBP1)	AQP4+NMOSD	Inverse variance weighted	8	0.648996	0.632315	0.304712	1.91 (0.55- 6.61)	0.794534
GCST90274759	Adenosine Deaminase (ADA)	AQP4+NMOSD	Inverse variance weighted	10	0.240563	0.326073	0.460661	1.27 (0.67-2.41)	0.873336
GCST90274760	Artemin (ARTN)	AQP4+NMOSD	Inverse variance weighted	17	0.665187	0.529734	0.209224	1.94 (0.69- 5.49)	0.794534
GCST90274761	Axin-1 (AXIN1)	AQP4+NMOSD	Inverse variance weighted	7	1.11254	0.804848	0.166879	3.04 (0.63- 14.73)	0.794534
GCST90274762	Beta-nerve growth factor (Beta-NGF)	AQP4+NMOSD	Inverse variance weighted	15	-0.387473	0.609391	0.524883	0.68 (0.21-2.24)	0.918544
GCST90274763	Caspase 8 (CASP-8)	AQP4+NMOSD	Inverse variance weighted	9	0.872129	0.666111	0.190438	2.39 (0.65- 8.83)	0.794534
GCST90274764	Eotaxin-1 (CCL11)	AQP4+NMOSD	Inverse variance weighted	17	0.242267	0.412597	0.557084	1.27 (0.57-2.86)	0.921722
GCST90274765	C-C motif chemokine 19 (CCL19)	AQP4+NMOSD	Inverse variance weighted	16	0.517589	0.426139	0.224519	1.68 (0.73- 3.87)	0.794534
GCST90274766	C-C motif chemokine 20 (CCL20)	AQP4+NMOSD	Inverse variance weighted	16	0.621953	0.491122	0.205372	1.86 (0.71- 4.88)	0.794534
GCST90274767	C-C motif chemokine 23 (CCL23)	AQP4+NMOSD	Inverse variance weighted	20	0.0974383	0.315589	0.757511	1.10 (0.59-2.05)	0.942035
GCST90274768	C-C motif chemokine 25 (CCL25)	AQP4+NMOSD	Inverse variance weighted	18	-0.401887	0.285447	0.159154	0.67 (0.38-1.17)	0.794534
GCST90274769	C-C motif chemokine 28 (CCL28)	AQP4+NMOSD	Inverse variance weighted	16	-0.0331334	0.556293	0.952505	0.97 (0.33- 2.88)	0.984977
GCST90274770	C-C motif chemokine 4 (CCL4)	AQP4+NMOSD	Inverse variance weighted	12	0.310847	0.332082	0.349246	1.36 (0.71- 2.62)	0.794534
GCST90274771	Natural killer cell receptor 2B4 (CD244)	AQP4+NMOSD	Inverse variance weighted	18	-0.327826	0.399863	0.412304	0.72 (0.33- 1.58)	0.852719
GCST90274772	CD40L receptor (CD40)	AQP4+NMOSD	Inverse variance weighted	11	-0.0973889	0.33912	0.773974	0.91 (0.47-1.76)	0.942035
GCST90274773	T-cell surface glycoprotein CD5 (CD5)	AQP4+NMOSD	Inverse variance weighted	16	0.375999	0.481721	0.435078	1.46 (0.57- 3.74)	0.860698
GCST90274774	T-cell surface glycoprotein CD6 isoform (CD6)	AQP4+NMOSD	Inverse variance weighted	11	-0.135288	0.255639	0.596656	0.87 (0.53-1.44)	0.935926
GCST90274775	CUB domain-containing protein 1 (CDCP1)	AQP4+NMOSD	Inverse variance weighted	20	-0.252868	0.373301	0.498162	0.78 (0.37-1.61)	0.906655
GCST90274776	Macrophage colony-stimulating factor 1 (CSF-1)	AQP4+NMOSD	Inverse variance weighted	13	1.88569	0.711378	0.00803106	6.59 (1.63- 26.58)	0.2483
GCST90274777	Cystatin D (CST5)	AQP4+NMOSD	Inverse variance weighted	27	0.175647	0.273487	0.520712	1.19 (0.70-2.04)	0.918544
GCST90274778	Fractalkine (CX3CL1)	AQP4+NMOSD	Inverse variance weighted	16	0.827548	0.561941	0.140842	2.29 (0.76-6.88)	0.794534
GCST90274779	C-X-C motif chemokine 1 (CXCL1)	AQP4+NMOSD	Inverse variance weighted	10	-0.486532	0.459625	0.289808	0.61 (0.25-1.51)	0.794534
GCST90274780	C-X-C motif chemokine 10 (CXCL10)	AQP4+NMOSD	Inverse variance weighted	18	0.598807	0.423777	0.157649	1.82 (0.79- 4.18)	0.794534
GCST90274781	C-X-C motif chemokine 11 (CXCL11)	AQP4+NMOSD	Inverse variance weighted	17	0.585068	0.435944	0.179573	1.80 (0.76- 4.22)	0.794534
GCST90274782	C-X-C motif chemokine 5 (CXCL5)	AQP4+NMOSD	Inverse variance weighted	13	-0.205472	0.342731	0.54883	0.81 (0.42-1.59)	0.921722
GCST90274783	C-X-C motif chemokine 6 (CXCL6)	AQP4+NMOSD	Inverse variance weighted	6	0.0614406	0.333606	0.853879	1.06 (0.55- 2.04)	0.966364
GCST90274784	C-X-C motif chemokine 9 (CXCL9)	AQP4+NMOSD	Inverse variance weighted	18	0.0776768	0.494597	0.875205	1.08 (0.41-2.85)	0.966364
GCST90274785	Delta and Notch-like epidermal growth factor related receptor (DNER)	AQP4+NMOSD	Inverse variance weighted	12	0.467735	0.46208	0.311424	1.60 (0.65- 3.95)	0.794534
GCST90274786	Protein S100-A12 (EN-RAGE)	AQP4+NMOSD	Inverse variance weighted	12	0.04254	0.51839	0.934598	1.04 (0.38- 2.88)	0.980248
GCST90274787	Fibroblast growth factor 19 (FGF-19)	AQP4+NMOSD	Inverse variance weighted	15	0.216781	0.484954	0.654866	1.24 (0.48-3.21)	0.942035
GCST90274788	Fibroblast growth factor 21 (FGF-21)	AQP4+NMOSD	Inverse variance weighted	13	-0.252807	0.451718	0.575713	0.78 (0.32- 1.88)	0.935534
GCST90274789	Fibroblast growth factor 23 (FGF-23)	AQP4+NMOSD	Inverse variance weighted	8	0.0972088	0.716151	0.892029	1.10 (0.27- 4.49)	0.966364
GCST90274790	Fibroblast growth factor 5 (FGF-5)	AQP4+NMOSD	Inverse variance weighted	17	-0.516937	0.279859	0.0647281	0.60 (0.34-1.03)	0.794534
GCST90274791	Fms-related tyrosine kinase 3 ligand (FIt3L)	AQP4+NMOSD	Inverse variance weighted	25	0.177879	0.301111	0.554693	1.19 (0.66-2.16)	0.921722
GCST90274792	Glial cell line-derived neutrophic factor (hGDNF)	AQP4+NMOSD	Inverse variance weighted	11	-0.0721587	0.404395	0.85838	0.93 (0.42- 2.06)	0.966364
GCST90274793	Hepatocyte growth factor (HGF)	AQP4+NMOSD	Inverse variance weighted	10	-0.513802	0.613769	0.402521	0.60 (0.18- 1.99)	0.852719
GCST90274794	Interferon gamma (IFN-gamma)	AQP4+NMOSD	Inverse variance weighted	6	-0.268379	0.944962	0.776402	0.76 (0.12- 4.87)	0.942035
GCST90274795	Interleukin-10 (IL-10)	AQP4+NMOSD	Inverse variance weighted	12	0.713558	0.573271	0.213237	2.04 (0.66- 6.28)	0.794534
GCST90274796	Interleukin-10 receptor subunit alpha (IL-10RA)	AQP4+NMOSD	Inverse variance weighted	7	-1.33774	0.811316	0.0991772	0.26 (0.05-1.29)	0.794534
GCST90274797	Interleukin-10 receptor subunit beta (IL10RB)	AQP4+NMOSD	Inverse variance weighted	14	0.341836	0.292906	0.24319	1.41 (0.79- 2.50)	0.794534
GCST90274798	Interleukin-12 subunit beta (IL-12B)	AQP4+NMOSD	Inverse variance weighted	21	0.410991	0.315988	0.193376	1.51 (0.81- 2.80)	0.794534
GCST90274799	Interleukin-13 (IL-13)	AQP4+NMOSD	Inverse variance weighted	8	0.0238	0.706662	0.973133	1.02 (0.26- 4.09)	0.984999
GCST90274800	Interleukin-15 receptor subunit alpha (IL-15RA)	AQP4+NMOSD	Inverse variance weighted	7	-0.289652	0.308766	0.348197	0.75 (0.41- 1.37)	0.794534
GCST90274801	Interleukin-17A (IL-17A)	AQP4+NMOSD	Inverse variance weighted	11	-0.255781	0.626214	0.682939	0.77 (0.23- 2.64)	0.942035
GCST90274802	Interleukin-17C (IL-17C)	AQP4+NMOSD	Inverse variance weighted	16	0.17734	0.510936	0.728524	1.19 (0.44- 3.25)	0.942035
GCST90274803	Interleukin-18 (IL-18)	AQP4+NMOSD	Inverse variance weighted	17	-0.378974	0.397754	0.340698	0.68 (0.31- 1.49)	0.794534
GCST90274804	Interleukin-18 receptor 1 (IL-18R1)	AQP4+NMOSD	Inverse variance weighted	17	-0.33871	0.241607	0.160944	0.71 (0.44-1.14)	0.794534
GCST90274805	Interleukin-1 alpha (IL-1 alpha)	AQP4+NMOSD	Inverse variance weighted	9	-0.625016	0.695658	0.368944	0.54 (0.14- 2.09)	0.818875
GCST90274806	Interleukin-2 (IL-2)	AQP4+NMOSD	Inverse variance weighted	15	-0.274035	0.564532	0.627379	0.76 (0.25- 2.30)	0.935926
GCST90274807	Interleukin-20 (IL-20)	AQP4+NMOSD	Inverse variance weighted	7	-0.0164025	0.812147	0.983887	0.98 (0.20- 4.83)	0.984999
GCST90274808	Interleukin-20 receptor subunit alpha (IL-20RA)	AQP4+NMOSD	Inverse variance weighted	7	0.0719769	0.72694	0.921128	1.07 (0.26- 4.47)	0.980248
GCST90274809	Interleukin-22 receptor subunit alpha-1 (IL-22RA1)	AQP4+NMOSD	Inverse variance weighted	6	0.184245	0.908624	0.839312	1.20 (0.20- 7.14)	0.966364
GCST90274810	Interleukin-24 (IL-24)	AQP4+NMOSD	Inverse variance weighted	4	2.26195	1.01427	0.0257394	9.60 (1.32- 70.10)	0.557182
GCST90274811	Interleukin-2 receptor subunit beta (IL-2RB)	AQP4+NMOSD	Inverse variance weighted	7	-0.959312	0.823088	0.243815	0.38 (0.08-1.92)	0.794534
GCST90274812	Interleukin-33 (IL-33)	AQP4+NMOSD	Inverse variance weighted	9	-0.669516	0.70869	0.3448	0.51 (0.13- 2.05)	0.794534
GCST90274813	Interleukin-4 (IL-4)	AQP4+NMOSD	Inverse variance weighted	9	-0.0947396	0.68574	0.890117	0.91 (0.24- 3.49)	0.966364
GCST90274814	Interleukin-5 (IL-5)	AQP4+NMOSD	Inverse variance weighted	9	0.245621	0.675694	0.716225	1.28 (0.34- 4.81)	0.942035
GCST90274815	Interleukin-6 (IL-6)	AQP4+NMOSD	Inverse variance weighted	5	0.0134197	0.713754	0.984999	1.01 (0.25- 4.11)	0.984999
GCST90274816	Interleukin-7 (IL-7)	AQP4+NMOSD	Inverse variance weighted	8	0.846665	0.816219	0.299595	2.33 (0.47- 11.55)	0.794534
GCST90274817	Interleukin-8 (IL-8)	AQP4+NMOSD	Inverse variance weighted	11	-0.814846	0.662299	0.218573	0.44 (0.12- 1.62)	0.794534
GCST90274818	Latency-associated peptide transforming growth factor beta 1 (LAP TGF-beta-1)	AQP4+NMOSD	Inverse variance weighted	15	-0.251629	0.472852	0.594621	0.78 (0.31- 1.96)	0.935926
GCST90274819	Leukemia inhibitory factor (LIF)	AQP4+NMOSD	Inverse variance weighted	7	-1.34748	0.814654	0.0981157	0.26 (0.05- 1.28)	0.794534
GCST90274820	Leukemia inhibitory factor receptor (LIF-R)	AQP4+NMOSD	Inverse variance weighted	12	-0.167952	0.434297	0.698963	0.85 (0.36- 1.98)	0.942035
GCST90274821	Monocyte chemotactic protein 1 (MCP-1)	AQP4+NMOSD	Inverse variance weighted	15	0.196782	0.424222	0.642744	1.22 (0.53- 2.80)	0.942035
GCST90274822	Monocyte chemotactic protein 2 (MCP-2)	AQP4+NMOSD	Inverse variance weighted	18	-0.222337	0.200823	0.268237	0.80 (0.54-1.19)	0.794534
GCST90274823	Monocyte chemotactic protein 3 (MCP-3)	AQP4+NMOSD	Inverse variance weighted	10	-0.0995114	0.483564	0.836957	0.91 (0.35- 2.34)	0.966364
GCST90274824	Monocyte chemotactic protein 4 (MCP-4)	AQP4+NMOSD	Inverse variance weighted	14	0.434428	0.381212	0.254455	1.54 (0.73- 3.26)	0.794534
GCST90274825	Macrophage inflammatory protein 1-alpha (MIP-1 alpha)	AQP4+NMOSD	Inverse variance weighted	12	0.115086	0.328063	0.725734	1.12 (0.59-2.13)	0.942035
GCST90274826	Matrix metalloproteinase-1 (MMP-1)	AQP4+NMOSD	Inverse variance weighted	12	0.153037	0.494761	0.757081	1.17 (0.44- 3.07)	0.942035
GCST90274827	Matrix metalloproteinase-10 (MMP-10)	AQP4+NMOSD	Inverse variance weighted	7	-0.396006	0.799583	0.620412	0.67 (0.14- 3.23)	0.935926
GCST90274828	Neurturin (NRTN)	AQP4+NMOSD	Inverse variance weighted	8	-0.997092	0.774916	0.198196	0.37 (0.08- 1.68)	0.794534
GCST90274829	Neurotrophin-3 (NT-3)	AQP4+NMOSD	Inverse variance weighted	13	0.0490313	0.621908	0.93716	1.05 (0.31- 3.55)	0.980248
GCST90274830	Osteoprotegerin (OPG)	AQP4+NMOSD	Inverse variance weighted	14	-0.340984	0.454974	0.453582	0.71 (0.29-1.73)	0.873336
GCST90274831	Oncostatin-M (OSM)	AQP4+NMOSD	Inverse variance weighted	11	-0.3198	0.87198	0.713804	0.73 (0.13- 4.01)	0.942035
GCST90274832	Programmed cell death 1 ligand 1 (PD-L1)	AQP4+NMOSD	Inverse variance weighted	16	-0.840066	0.506313	0.0970788	0.43 (0.16-1.16)	0.794534
GCST90274833	Stem cell factor (SCF)	AQP4+NMOSD	Inverse variance weighted	25	0.353014	0.332689	0.288647	1.42 (0.74- 2.73)	0.794534
GCST90274834	SIR2-like protein 2 (SIRT2)	AQP4+NMOSD	Inverse variance weighted	8	1.07895	0.868667	0.214209	2.94 (0.54- 16.14)	0.794534
GCST90274835	Signaling lymphocytic activation molecule (SLAMF1)	AQP4+NMOSD	Inverse variance weighted	16	-0.204468	0.495897	0.680105	0.82 (0.31-2.15)	0.942035
GCST90274836	Sulfotransferase 1A1 (ST1A1)	AQP4+NMOSD	Inverse variance weighted	17	0.431772	0.385369	0.262538	1.54 (0.72-3.28)	0.794534
GCST90274837	STAM-binding protein (STAMPB)	AQP4+NMOSD	Inverse variance weighted	7	-0.176809	0.912969	0.846439	0.84 (0.14- 5.02)	0.966364
GCST90274838	Transforming growth factor alpha (TGF-alpha)	AQP4+NMOSD	Inverse variance weighted	9	-0.204148	0.684351	0.765468	0.82 (0.21- 3.12)	0.942035
GCST90274839	Tumor necrosis factor (TNF)	AQP4+NMOSD	Inverse variance weighted	12	1.57666	0.596247	0.00818572	4.84 (1.50- 15.57)	0.2483
GCST90274840	TNF-beta (TNFB)	AQP4+NMOSD	Inverse variance weighted	15	0.633883	0.293186	0.0306144	1.88 (1.06- 3.35)	0.557182
GCST90274841	Tumor necrosis factor receptor superfamily member 9 (TNFRSF9)	AQP4+NMOSD	Inverse variance weighted	17	1.8214	0.461035	7.79e-05	6.18 (2.50- 15.26)	0.00709197
GCST90274842	Tumor necrosis factor ligand superfamily member 14 (TNFSF14)	AQP4+NMOSD	Inverse variance weighted	19	-0.35583	0.372877	0.33994	0.70 (0.34-1.46)	0.794534
GCST90274843	TNF-related apoptosis ligand (TRAIL)	AQP4+NMOSD	Inverse variance weighted	19	-0.263488	0.3201	0.410427	0.77 (0.41-1.44)	0.852719
GCST90274844	TNF-related activation cytokine (TRANCE)	AQP4+NMOSD	Inverse variance weighted	18	-0.18391	0.360624	0.610067	0.83 (0.41-1.69)	0.935926
GCST90274845	Thymic stromal lymphopoietin (TSLP)	AQP4+NMOSD	Inverse variance weighted	11	-0.0913527	0.619639	0.882794	0.91 (0.27-3.07)	0.966364
GCST90274846	Tumor necrosis factor (Ligand) superfamily member 12 (TWEAK)	AQP4+NMOSD	Inverse variance weighted	21	0.303915	0.378958	0.422566	1.36 (0.64- 2.85)	0.854523
GCST90274847	Urokinase-type plasminogen activator (uPA)	AQP4+NMOSD	Inverse variance weighted	20	-0.558799	0.375119	0.136314	0.57 (0.27-1.19)	0.794534
GCST90274848	Vascular endothelial growth factor A (VEGF_A)	AQP4+NMOSD	Inverse variance weighted	19	0.253358	0.37038	0.493944	1.29 (0.62-2.66)	0.906655
GCST90274758	Eukaryotic translation initiation factor 4E-binding protein 1 (4EBP1)	AQP4-NMOSD	Inverse variance weighted	7	-0.675791	0.955027	0.479184	0.51 (0.08- 3.31)	0.969299
GCST90274759	Adenosine Deaminase (ADA)	AQP4-NMOSD	Inverse variance weighted	8	0.488448	0.376365	0.194355	1.63 (0.78- 3.41)	0.969299
GCST90274760	Artemin (ARTN)	AQP4-NMOSD	Inverse variance weighted	15	1.01807	0.666192	0.126466	2.77 (0.75- 10.21)	0.969299
GCST90274761	Axin-1 (AXIN1)	AQP4-NMOSD	Inverse variance weighted	7	-0.524514	0.947572	0.579897	0.59 (0.09- 3.79)	0.969299
GCST90274762	Beta-nerve growth factor (Beta-NGF)	AQP4-NMOSD	Inverse variance weighted	13	-0.0680748	0.78728	0.931094	0.93 (0.20- 4.37)	0.986893
GCST90274763	Caspase 8 (CASP-8)	AQP4-NMOSD	Inverse variance weighted	10	0.215154	0.725869	0.766918	1.24 (0.30- 5.14)	0.969299
GCST90274764	Eotaxin-1 (CCL11)	AQP4-NMOSD	Inverse variance weighted	17	-1.01178	0.505997	0.045547	0.36 (0.13-0.98)	0.828955
GCST90274765	C-C motif chemokine 19 (CCL19)	AQP4-NMOSD	Inverse variance weighted	15	-0.615752	0.522438	0.238553	0.54 (0.19- 1.50)	0.969299
GCST90274766	C-C motif chemokine 20 (CCL20)	AQP4-NMOSD	Inverse variance weighted	12	-0.96316	0.718055	0.179808	0.38 (0.09- 1.56)	0.969299
GCST90274767	C-C motif chemokine 23 (CCL23)	AQP4-NMOSD	Inverse variance weighted	18	0.12244	0.405916	0.762928	1.13 (0.51-2.50)	0.969299
GCST90274768	C-C motif chemokine 25 (CCL25)	AQP4-NMOSD	Inverse variance weighted	18	-0.23214	0.341985	0.497264	0.79 (0.41-1.55)	0.969299
GCST90274769	C-C motif chemokine 28 (CCL28)	AQP4-NMOSD	Inverse variance weighted	15	0.409791	0.700876	0.55876	1.51 (0.38- 5.95)	0.969299
GCST90274770	C-C motif chemokine 4 (CCL4)	AQP4-NMOSD	Inverse variance weighted	12	0.128963	0.383539	0.736687	1.14 (0.54- 2.41)	0.969299
GCST90274771	Natural killer cell receptor 2B4 (CD244)	AQP4-NMOSD	Inverse variance weighted	15	-1.28085	0.518748	0.0135448	0.28 (0.10-0.77)	0.410859
GCST90274772	CD40L receptor (CD40)	AQP4-NMOSD	Inverse variance weighted	12	-0.342	0.512639	0.504685	0.71 (0.26- 1.94)	0.969299
GCST90274773	T-cell surface glycoprotein CD5 (CD5)	AQP4-NMOSD	Inverse variance weighted	17	-0.766909	0.573453	0.181107	0.46 (0.15- 1.43)	0.969299
GCST90274774	T-cell surface glycoprotein CD6 isoform (CD6)	AQP4-NMOSD	Inverse variance weighted	11	-0.190419	0.309363	0.538212	0.83 (0.45-1.52)	0.969299
GCST90274775	CUB domain-containing protein 1 (CDCP1)	AQP4-NMOSD	Inverse variance weighted	19	0.496513	0.473872	0.29474	1.64 (0.65- 4.16)	0.969299
GCST90274776	Macrophage colony-stimulating factor 1 (CSF-1)	AQP4-NMOSD	Inverse variance weighted	11	2.15789	0.673712	0.00136006	8.65 (2.31- 32.41)	0.123766
GCST90274777	Cystatin D (CST5)	AQP4-NMOSD	Inverse variance weighted	27	-0.31127	0.328805	0.343806	0.73 (0.38-1.40)	0.969299
GCST90274778	Fractalkine (CX3CL1)	AQP4-NMOSD	Inverse variance weighted	14	-1.03806	0.74248	0.162085	0.35 (0.08- 1.52)	0.969299
GCST90274779	C-X-C motif chemokine 1 (CXCL1)	AQP4-NMOSD	Inverse variance weighted	9	-0.0174961	0.524263	0.973377	0.98 (0.35- 2.75)	0.988303
GCST90274780	C-X-C motif chemokine 10 (CXCL10)	AQP4-NMOSD	Inverse variance weighted	17	0.293734	0.556226	0.597441	1.34 (0.45-3.99)	0.969299
GCST90274781	C-X-C motif chemokine 11 (CXCL11)	AQP4-NMOSD	Inverse variance weighted	16	0.230616	0.541144	0.669989	1.26 (0.44-3.64)	0.969299
GCST90274782	C-X-C motif chemokine 5 (CXCL5)	AQP4-NMOSD	Inverse variance weighted	11	0.0732838	0.437311	0.866915	1.08 (0.46- 2.54)	0.986893
GCST90274783	C-X-C motif chemokine 6 (CXCL6)	AQP4-NMOSD	Inverse variance weighted	7	-0.152067	0.41339	0.712983	0.86 (0.38-1.93)	0.969299
GCST90274784	C-X-C motif chemokine 9 (CXCL9)	AQP4-NMOSD	Inverse variance weighted	15	0.414744	0.610172	0.496684	1.51 (0.46- 5.01)	0.969299
GCST90274785	Delta and Notch-like epidermal growth factor related receptor (DNER)	AQP4-NMOSD	Inverse variance weighted	11	-0.184303	0.585458	0.752912	0.83 (0.26- 2.62)	0.969299
GCST90274786	Protein S100-A12 (EN-RAGE)	AQP4-NMOSD	Inverse variance weighted	12	0.409971	0.631812	0.516415	1.51 (0.44- 5.20)	0.969299
GCST90274787	Fibroblast growth factor 19 (FGF-19)	AQP4-NMOSD	Inverse variance weighted	14	-0.655973	0.59438	0.269756	0.52 (0.16- 1.66)	0.969299
GCST90274788	Fibroblast growth factor 21 (FGF-21)	AQP4-NMOSD	Inverse variance weighted	11	-0.0590003	0.57696	0.91855	0.94 (0.30- 2.92)	0.986893
GCST90274789	Fibroblast growth factor 23 (FGF-23)	AQP4-NMOSD	Inverse variance weighted	9	-0.263614	0.82233	0.748537	0.77 (0.15- 3.85)	0.969299
GCST90274790	Fibroblast growth factor 5 (FGF-5)	AQP4-NMOSD	Inverse variance weighted	15	0.141169	0.34472	0.68216	1.15 (0.59-2.26)	0.969299
GCST90274791	Fms-related tyrosine kinase 3 ligand (FIt3L)	AQP4-NMOSD	Inverse variance weighted	23	-0.0849997	0.509745	0.867567	0.92 (0.34- 2.49)	0.986893
GCST90274792	Glial cell line-derived neutrophic factor (hGDNF)	AQP4-NMOSD	Inverse variance weighted	11	-0.528904	0.489705	0.280122	0.59 (0.23-1.54)	0.969299
GCST90274793	Hepatocyte growth factor (HGF)	AQP4-NMOSD	Inverse variance weighted	10	-0.696517	0.747148	0.351215	0.50 (0.12- 2.16)	0.969299
GCST90274794	Interferon gamma (IFN-gamma)	AQP4-NMOSD	Inverse variance weighted	6	0.385786	1.0335	0.708938	1.47 (0.19- 11.15)	0.969299
GCST90274795	Interleukin-10 (IL-10)	AQP4-NMOSD	Inverse variance weighted	13	-0.286067	0.657507	0.663505	0.75 (0.21-2.73)	0.969299
GCST90274796	Interleukin-10 receptor subunit alpha (IL-10RA)	AQP4-NMOSD	Inverse variance weighted	7	-1.28804	0.818598	0.11561	0.28 (0.06- 1.37)	0.969299
GCST90274797	Interleukin-10 receptor subunit beta (IL10RB)	AQP4-NMOSD	Inverse variance weighted	13	0.190301	0.535744	0.722433	1.21 (0.42- 3.46)	0.969299
GCST90274798	Interleukin-12 subunit beta (IL-12B)	AQP4-NMOSD	Inverse variance weighted	21	-0.481744	0.391023	0.217945	0.62 (0.29-1.33)	0.969299
GCST90274799	Interleukin-13 (IL-13)	AQP4-NMOSD	Inverse variance weighted	8	-0.487668	0.892895	0.584952	0.61 (0.11- 3.53)	0.969299
GCST90274800	Interleukin-15 receptor subunit alpha (IL-15RA)	AQP4-NMOSD	Inverse variance weighted	8	-0.278905	0.357901	0.435815	0.76 (0.38-1.53)	0.969299
GCST90274801	Interleukin-17A (IL-17A)	AQP4-NMOSD	Inverse variance weighted	9	0.973591	0.904536	0.281774	2.65 (0.45-15.59)	0.969299
GCST90274802	Interleukin-17C (IL-17C)	AQP4-NMOSD	Inverse variance weighted	16	0.229074	0.584679	0.69521	1.26 (0.40- 3.96)	0.969299
GCST90274803	Interleukin-18 (IL-18)	AQP4-NMOSD	Inverse variance weighted	17	-0.503061	0.674209	0.455577	0.60 (0.16- 2.27)	0.969299
GCST90274804	Interleukin-18 receptor 1 (IL-18R1)	AQP4-NMOSD	Inverse variance weighted	13	-0.161464	0.31278	0.605699	0.85 (0.46-1.57)	0.969299
GCST90274805	Interleukin-1 alpha (IL-1 alpha)	AQP4-NMOSD	Inverse variance weighted	7	0.333526	0.944726	0.724058	1.40 (0.22- 8.89)	0.969299
GCST90274806	Interleukin-2 (IL-2)	AQP4-NMOSD	Inverse variance weighted	10	1.40826	0.791597	0.0752373	4.09 (0.87- 19.29)	0.969299
GCST90274807	Interleukin-20 (IL-20)	AQP4-NMOSD	Inverse variance weighted	3	0.173222	1.51859	0.909184	1.19 (0.06- 23.33)	0.986893
GCST90274808	Interleukin-20 receptor subunit alpha (IL-20RA)	AQP4-NMOSD	Inverse variance weighted	8	0.0321548	0.786184	0.967376	1.03 (0.22- 4.82)	0.988303
GCST90274809	Interleukin-22 receptor subunit alpha-1 (IL-22RA1)	AQP4-NMOSD	Inverse variance weighted	6	1.86239	1.00502	0.0638703	6.44 (0.90- 46.17)	0.968699
GCST90274810	Interleukin-24 (IL-24)	AQP4-NMOSD	Inverse variance weighted	5	3.01923	1.04152	0.00374513	20.48 (2.66- 157.69)	0.170403
GCST90274811	Interleukin-2 receptor subunit beta (IL-2RB)	AQP4-NMOSD	Inverse variance weighted	8	0.728574	0.903685	0.420113	2.07 (0.35- 12.18)	0.969299
GCST90274812	Interleukin-33 (IL-33)	AQP4-NMOSD	Inverse variance weighted	8	-0.359419	0.936916	0.70126	0.70 (0.11- 4.38)	0.969299
GCST90274813	Interleukin-4 (IL-4)	AQP4-NMOSD	Inverse variance weighted	8	-0.535416	0.882122	0.543875	0.59 (0.10- 3.30)	0.969299
GCST90274814	Interleukin-5 (IL-5)	AQP4-NMOSD	Inverse variance weighted	9	0.451898	0.793393	0.568965	1.57 (0.33- 7.44)	0.969299
GCST90274815	Interleukin-6 (IL-6)	AQP4-NMOSD	Inverse variance weighted	6	-0.0686896	0.813004	0.932668	0.93 (0.19- 4.59)	0.986893
GCST90274816	Interleukin-7 (IL-7)	AQP4-NMOSD	Inverse variance weighted	6	-0.936596	1.0598	0.376833	0.39 (0.05- 3.13)	0.969299
GCST90274817	Interleukin-8 (IL-8)	AQP4-NMOSD	Inverse variance weighted	11	-0.276436	0.810429	0.733029	0.76 (0.15- 3.71)	0.969299
GCST90274818	Latency-associated peptide transforming growth factor beta 1 (LAP TGF-beta-1)	AQP4-NMOSD	Inverse variance weighted	15	0.100788	0.616825	0.870206	1.11 (0.33- 3.71)	0.986893
GCST90274819	Leukemia inhibitory factor (LIF)	AQP4-NMOSD	Inverse variance weighted	6	1.01282	1.01716	0.319379	2.75 (0.38- 20.22)	0.969299
GCST90274820	Leukemia inhibitory factor receptor (LIF-R)	AQP4-NMOSD	Inverse variance weighted	12	-0.214817	0.549353	0.69577	0.81 (0.27- 2.37)	0.969299
GCST90274821	Monocyte chemotactic protein 1 (MCP-1)	AQP4-NMOSD	Inverse variance weighted	15	0.0522946	0.500209	0.916736	1.05 (0.40- 2.81)	0.986893
GCST90274822	Monocyte chemotactic protein 2 (MCP-2)	AQP4-NMOSD	Inverse variance weighted	15	0.00412861	0.292119	0.988724	1.00 (0.57- 1.78)	0.988724
GCST90274823	Monocyte chemotactic protein 3 (MCP-3)	AQP4-NMOSD	Inverse variance weighted	12	0.425903	0.60264	0.479735	1.53 (0.47- 4.99)	0.969299
GCST90274824	Monocyte chemotactic protein 4 (MCP-4)	AQP4-NMOSD	Inverse variance weighted	11	0.241173	0.448823	0.591029	1.27 (0.53-3.07)	0.969299
GCST90274825	Macrophage inflammatory protein 1-alpha (MIP-1 alpha)	AQP4-NMOSD	Inverse variance weighted	11	0.868146	0.38693	0.0248531	2.38 (1.12- 5.09)	0.565409
GCST90274826	Matrix metalloproteinase-1 (MMP-1)	AQP4-NMOSD	Inverse variance weighted	13	0.0937837	0.59339	0.874419	1.10 (0.34- 3.51)	0.986893
GCST90274827	Matrix metalloproteinase-10 (MMP-10)	AQP4-NMOSD	Inverse variance weighted	10	0.0237292	0.623012	0.969618	1.02 (0.30- 3.47)	0.988303
GCST90274828	Neurturin (NRTN)	AQP4-NMOSD	Inverse variance weighted	7	-0.190162	0.995771	0.848549	0.83 (0.12- 5.82)	0.986893
GCST90274829	Neurotrophin-3 (NT-3)	AQP4-NMOSD	Inverse variance weighted	12	-0.434222	0.799191	0.586905	0.65 (0.14- 3.10)	0.969299
GCST90274830	Osteoprotegerin (OPG)	AQP4-NMOSD	Inverse variance weighted	9	-0.42754	0.623893	0.493169	0.65 (0.19- 2.22)	0.969299
GCST90274831	Oncostatin-M (OSM)	AQP4-NMOSD	Inverse variance weighted	12	0.132452	0.70794	0.851586	1.14 (0.29- 4.57)	0.986893
GCST90274832	Programmed cell death 1 ligand 1 (PD-L1)	AQP4-NMOSD	Inverse variance weighted	14	0.767094	0.693989	0.269012	2.15 (0.55- 8.39)	0.969299
GCST90274833	Stem cell factor (SCF)	AQP4-NMOSD	Inverse variance weighted	25	0.268837	0.505392	0.594769	1.31 (0.49- 3.52)	0.969299
GCST90274834	SIR2-like protein 2 (SIRT2)	AQP4-NMOSD	Inverse variance weighted	7	1.27066	1.16104	0.273772	3.56 (0.37- 34.68)	0.969299
GCST90274835	Signaling lymphocytic activation molecule (SLAMF1)	AQP4-NMOSD	Inverse variance weighted	16	0.593073	0.613119	0.333392	1.81 (0.54- 6.02)	0.969299
GCST90274836	Sulfotransferase 1A1 (ST1A1)	AQP4-NMOSD	Inverse variance weighted	17	-0.688447	0.460973	0.135315	0.50 (0.20- 1.24)	0.969299
GCST90274837	STAM-binding protein (STAMPB)	AQP4-NMOSD	Inverse variance weighted	4	-1.13134	2.2562	0.616065	0.32 (0.00- 26.86)	0.969299
GCST90274838	Transforming growth factor alpha (TGF-alpha)	AQP4-NMOSD	Inverse variance weighted	8	-0.130771	0.89137	0.883363	0.88 (0.15- 5.03)	0.986893
GCST90274839	Tumor necrosis factor (TNF)	AQP4-NMOSD	Inverse variance weighted	13	1.0559	0.670627	0.115374	2.87 (0.77-10.70)	0.969299
GCST90274840	TNF-beta (TNFB)	AQP4-NMOSD	Inverse variance weighted	14	0.189948	0.327359	0.56175	1.21 (0.64-2.30)	0.969299
GCST90274841	Tumor necrosis factor receptor superfamily member 9 (TNFRSF9)	AQP4-NMOSD	Inverse variance weighted	17	0.114038	0.553153	0.836665	1.12 (0.38- 3.31)	0.986893
GCST90274842	Tumor necrosis factor ligand superfamily member 14 (TNFSF14)	AQP4-NMOSD	Inverse variance weighted	16	-0.165885	0.463477	0.720408	0.85 (0.34- 2.10)	0.969299
GCST90274843	TNF-related apoptosis ligand (TRAIL)	AQP4-NMOSD	Inverse variance weighted	17	-0.0118448	0.418901	0.977442	0.99 (0.43- 2.25)	0.988303
GCST90274844	TNF-related activation cytokine (TRANCE)	AQP4-NMOSD	Inverse variance weighted	16	-0.334114	0.421582	0.428056	0.72 (0.31-1.64)	0.969299
GCST90274845	Thymic stromal lymphopoietin (TSLP)	AQP4-NMOSD	Inverse variance weighted	8	-0.634722	0.912256	0.486572	0.53 (0.09- 3.17)	0.969299
GCST90274846	Tumor necrosis factor (Ligand) superfamily member 12 (TWEAK)	AQP4-NMOSD	Inverse variance weighted	20	0.0609207	0.470273	0.896928	1.06 (0.42- 2.67)	0.986893
GCST90274847	Urokinase-type plasminogen activator (uPA)	AQP4-NMOSD	Inverse variance weighted	19	0.151156	0.488352	0.756924	1.16 (0.45- 3.03)	0.969299
GCST90274848	Vascular endothelial growth factor A (VEGF_A)	AQP4-NMOSD	Inverse variance weighted	18	0.406802	0.362841	0.262221	1.50 (0.74- 3.06)	0.969299
#Annotation:
Supplementary Table 4 describes the preliminary analysis of MR between 91 inflammatory proteins and NMOSD using the IVW method.

## Sheet: Supplementary Table 5
Supplementary Table S5: MR analysis of 91 inflammatory proteins and NMOSD risk.
exposure	outcome	nsnp	b_MR.Egger	se_MR.Egger	pval_MR.Egger	estimate_MR.Egger	b_Weighted.median	se_Weighted.median	pval_Weighted.median	estimate_Weighted.median	b_Inverse.variance.weighted.	se_Inverse.variance.weighted.	pval_Inverse.variance.weighted.	fdr_Inverse.variance.weighted.	estimate_Inverse.variance.weighted.	b_Weighted.mode	se_Weighted.mode	pval_Weighted.mode	estimate_Weighted.mode	b_Simple.mode	se_Simple.mode	pval_Simple.mode	estimate_Simple.mode
Eukaryotic translation initiation factor 4E-binding protein 1 (4EBP1)	NMOSD	8	0.529193	1.27393	0.692294	1.70 (0.14-20.62)	0.405353	0.676467	0.549026	1.50 (0.40- 5.65)	0.692804	0.509987	0.174314	0.884218	2.00 (0.74- 5.43)	-0.204096	0.896244	0.82637	0.82 (0.14- 4.72)	-0.268326	1.1736	0.825688	0.76 (0.08- 7.63)
Adenosine Deaminase (ADA)	NMOSD	10	0.45519	0.304405	0.173188	1.58 (0.87-2.86)	0.341971	0.265445	0.197643	1.41 (0.84-2.37)	0.238807	0.255082	0.349172	0.886171	1.27 (0.77-2.09)	0.388788	0.27381	0.18933	1.48 (0.86-2.52)	-1.44094	1.09413	0.220391	0.24 (0.03-2.02)
Artemin (ARTN)	NMOSD	18	0.332094	1.17101	0.780356	1.39 (0.14-13.84)	0.443816	0.569299	0.435636	1.56 (0.51- 4.76)	0.70353	0.408345	0.0849099	0.667937	2.02 (0.91- 4.50)	0.32673	0.962612	0.73845	1.39 (0.21- 9.15)	0.201531	1.05793	0.851177	1.22 (0.15- 9.73)
Axin-1 (AXIN1)	NMOSD	7	2.1314	1.6398	0.250365	8.43 (0.34-209.64)	0.203621	0.793405	0.797455	1.23 (0.26- 5.80)	0.543946	0.631248	0.388853	0.907323	1.72 (0.50- 5.94)	0.229088	1.20018	0.854916	1.26 (0.12- 13.22)	0.162273	1.10575	0.888133	1.18 (0.13- 10.27)
Beta-nerve growth factor (Beta-NGF)	NMOSD	16	0.0630212	1.44882	0.965919	1.07 (0.06-18.22)	0.208769	0.65355	0.749394	1.23 (0.34- 4.44)	-0.00127333	0.481418	0.99789	0.999833	1.00 (0.39- 2.57)	0.172723	0.954961	0.858891	1.19 (0.18- 7.72)	0.277246	1.01781	0.789033	1.32 (0.18- 9.70)
Caspase 8 (CASP-8)	NMOSD	10	-0.687601	1.14588	0.565068	0.50 (0.05-4.75)	0.457939	0.667858	0.492913	1.58 (0.43-5.85)	0.587597	0.495928	0.236079	0.884218	1.80 (0.68-4.76)	0.354606	0.74045	0.643427	1.43 (0.33-6.09)	0.178532	0.950893	0.855236	1.20 (0.19-7.71)
Eotaxin-1 (CCL11)	NMOSD	19	-0.754605	0.619992	0.240186	0.47 (0.14-1.58)	-0.291443	0.453939	0.520853	0.75 (0.31-1.82)	-0.201917	0.317356	0.524615	0.999833	0.82 (0.44-1.52)	-0.259104	0.546258	0.640972	0.77 (0.26-2.25)	-0.214324	0.753427	0.7793	0.81 (0.18-3.53)
C-C motif chemokine 19 (CCL19)	NMOSD	17	0.525614	0.668405	0.443897	1.69 (0.46-6.27)	0.448517	0.512131	0.381147	1.57 (0.57-4.27)	0.119712	0.336247	0.721822	0.999833	1.13 (0.58-2.18)	0.561474	0.541061	0.314827	1.75 (0.61-5.06)	0.139196	0.881261	0.876472	1.15 (0.20-6.47)
C-C motif chemokine 20 (CCL20)	NMOSD	16	1.76816	1.07983	0.12381	5.86 (0.71-48.65)	0.551861	0.577004	0.338857	1.74 (0.56- 5.38)	0.374776	0.415547	0.367117	0.90291	1.45 (0.64- 3.28)	0.641906	0.868597	0.471305	1.90 (0.35-10.43)	0.724692	1.00145	0.480418	2.06 (0.29-14.70)
C-C motif chemokine 23 (CCL23)	NMOSD	22	0.165097	0.349895	0.642144	1.18 (0.59-2.34)	0.196894	0.317696	0.535418	1.22 (0.65-2.27)	0.0648194	0.248617	0.794309	0.999833	1.07 (0.66-1.74)	0.229657	0.305394	0.460396	1.26 (0.69-2.29)	0.620717	0.800277	0.446616	1.86 (0.39-8.93)
C-C motif chemokine 25 (CCL25)	NMOSD	19	-0.839032	0.355663	0.030548	0.43 (0.22-0.87)	-0.375583	0.288707	0.193289	0.69 (0.39-1.21)	-0.3309	0.225632	0.1425	0.884218	0.72 (0.46-1.12)	-0.483389	0.267866	0.0878976	0.62 (0.36-1.04)	0.494941	0.629287	0.441801	1.64 (0.48-5.63)
C-C motif chemokine 28 (CCL28)	NMOSD	16	-1.04406	0.955111	0.29279	0.35 (0.05- 2.29)	0.525842	0.657902	0.424134	1.69 (0.47- 6.14)	0.185383	0.448731	0.679513	0.999833	1.20 (0.50- 2.90)	1.12172	1.33335	0.413403	3.07 (0.23-41.89)	1.08162	1.24317	0.397985	2.95 (0.26-33.73)
C-C motif chemokine 4 (CCL4)	NMOSD	14	0.635937	0.403263	0.140784	1.89 (0.86-4.16)	0.357653	0.292341	0.221175	1.43 (0.81-2.54)	0.279219	0.255466	0.274403	0.884218	1.32 (0.80-2.18)	0.355358	0.29464	0.249282	1.43 (0.80-2.54)	0.326455	0.756697	0.673231	1.39 (0.31-6.11)
Natural killer cell receptor 2B4 (CD244)	NMOSD	19	-0.634061	0.695515	0.374703	0.53 (0.14-2.07)	-0.938961	0.460907	0.0416299	0.39 (0.16-0.97)	-0.597841	0.317912	0.0600368	0.667937	0.55 (0.29-1.03)	-1.16224	0.532748	0.0426422	0.31 (0.11-0.89)	-0.507775	0.962512	0.604253	0.60 (0.09-3.97)
CD40L receptor (CD40)	NMOSD	12	0.500688	0.403676	0.243169	1.65 (0.75-3.64)	-0.110178	0.304597	0.717563	0.90 (0.49-1.63)	-0.118302	0.256426	0.644548	0.999833	0.89 (0.54-1.47)	-0.109726	0.295027	0.717018	0.90 (0.50-1.60)	-0.219178	0.867051	0.805096	0.80 (0.15-4.39)
T-cell surface glycoprotein CD5 (CD5)	NMOSD	16	1.88659	1.0479	0.0933805	6.60 (0.85-51.44)	0.138199	0.513131	0.78768	1.15 (0.42- 3.14)	-0.0350193	0.383472	0.927237	0.999833	0.97 (0.46- 2.05)	0.485984	0.660616	0.473289	1.63 (0.45- 5.93)	-0.191244	0.885027	0.83183	0.83 (0.15- 4.68)
T-cell surface glycoprotein CD6 isoform (CD6)	NMOSD	13	-0.288957	0.337259	0.409843	0.75 (0.39-1.45)	-0.103568	0.233877	0.657889	0.90 (0.57-1.43)	-0.16016	0.202719	0.429493	0.945117	0.85 (0.57-1.27)	-0.128491	0.240325	0.602654	0.88 (0.55-1.41)	-0.252769	0.671673	0.713243	0.78 (0.21-2.90)
CUB domain-containing protein 1 (CDCP1)	NMOSD	20	0.725421	0.563011	0.213899	2.07 (0.69-6.23)	0.269046	0.434664	0.535933	1.31 (0.56-3.07)	0.129036	0.299041	0.666106	0.999833	1.14 (0.63-2.04)	0.191452	0.486172	0.698117	1.21 (0.47-3.14)	-0.700015	0.91385	0.453084	0.50 (0.08-2.98)
Macrophage colony-stimulating factor 1 (CSF-1)	NMOSD	13	0.939181	1.43482	0.526199	2.56 (0.15-42.58)	0.998611	0.603557	0.0980172	2.71 (0.83- 8.86)	1.70446	0.423865	5.78931e-05	0.00526827	5.50 (2.40-12.62)	0.859125	0.601802	0.178913	2.36 (0.73- 7.68)	0.537569	0.926604	0.572547	1.71 (0.28-10.52)
Cystatin D (CST5)	NMOSD	29	0.242215	0.326547	0.464645	1.27 (0.67-2.42)	-0.0081742	0.294122	0.977828	0.99 (0.56-1.77)	-4.41973e-05	0.21126	0.999833	0.999833	1.00 (0.66-1.51)	0.0372792	0.29255	0.899512	1.04 (0.59-1.84)	0.333311	0.61342	0.591179	1.40 (0.42-4.64)
Fractalkine (CX3CL1)	NMOSD	16	0.388259	1.38362	0.783112	1.47 (0.10-22.20)	-0.0196816	0.627584	0.974982	0.98 (0.29- 3.35)	-0.00392979	0.453462	0.993085	0.999833	1.00 (0.41- 2.42)	0.107069	0.961972	0.912853	1.11 (0.17- 7.33)	0.263671	1.1636	0.823795	1.30 (0.13-12.73)
C-X-C motif chemokine 1 (CXCL1)	NMOSD	10	-0.508576	0.552879	0.384539	0.60 (0.20-1.78)	-0.440058	0.408649	0.281543	0.64 (0.29-1.43)	-0.375932	0.353007	0.286902	0.884218	0.69 (0.34-1.37)	-0.463634	0.419581	0.297826	0.63 (0.28-1.43)	-0.818462	0.83974	0.355195	0.44 (0.09-2.29)
C-X-C motif chemokine 10 (CXCL10)	NMOSD	20	0.990603	0.500688	0.0633848	2.69 (1.01-7.18)	0.873698	0.421083	0.0379975	2.40 (1.05-5.47)	0.534076	0.313128	0.0880795	0.667937	1.71 (0.92-3.15)	0.930282	0.470119	0.0625161	2.54 (1.01-6.37)	0.872628	0.698327	0.226621	2.39 (0.61-9.41)
C-X-C motif chemokine 11 (CXCL11)	NMOSD	19	0.0780754	0.695083	0.911881	1.08 (0.28-4.22)	0.584729	0.439213	0.183087	1.79 (0.76-4.24)	0.555288	0.320985	0.0836393	0.667937	1.74 (0.93-3.27)	0.285114	0.509845	0.582906	1.33 (0.49-3.61)	0.672987	0.710713	0.356221	1.96 (0.49-7.89)
C-X-C motif chemokine 5 (CXCL5)	NMOSD	13	-0.520284	0.412599	0.2334	0.59 (0.26-1.33)	-0.362457	0.327904	0.268996	0.70 (0.37-1.32)	-0.158523	0.276271	0.566107	0.999833	0.85 (0.50-1.47)	-0.343052	0.332943	0.323161	0.71 (0.37-1.36)	-0.392287	0.672108	0.570253	0.68 (0.18-2.52)
C-X-C motif chemokine 6 (CXCL6)	NMOSD	7	-0.234822	0.409726	0.591375	0.79 (0.35-1.77)	-0.0479635	0.288547	0.86798	0.95 (0.54-1.68)	-0.018979	0.265954	0.94311	0.999833	0.98 (0.58-1.65)	-0.0734145	0.296202	0.812512	0.93 (0.52-1.66)	0.23293	0.738461	0.763121	1.26 (0.30-5.37)
C-X-C motif chemokine 9 (CXCL9)	NMOSD	19	-1.71173	0.996474	0.103995	0.18 (0.03-1.27)	-0.192717	0.546492	0.724356	0.82 (0.28-2.41)	0.0635916	0.383984	0.868464	0.999833	1.07 (0.50-2.26)	-0.595145	0.871534	0.503383	0.55 (0.10-3.04)	-0.0381688	1.02504	0.970706	0.96 (0.13-7.18)
Delta and Notch-like epidermal growth factor related receptor (DNER)	NMOSD	12	1.40919	0.82503	0.118427	4.09 (0.81-20.62)	0.392843	0.487887	0.420708	1.48 (0.57- 3.85)	-0.0553424	0.366073	0.879835	0.999833	0.95 (0.46- 1.94)	0.671839	0.544881	0.243276	1.96 (0.67- 5.70)	-1.69103	1.22717	0.195591	0.18 (0.02- 2.04)
Protein S100-A12 (EN-RAGE)	NMOSD	13	-0.476947	0.885515	0.600886	0.62 (0.11- 3.52)	0.0174576	0.573236	0.975705	1.02 (0.33- 3.13)	0.0977353	0.406761	0.810116	0.999833	1.10 (0.50- 2.45)	-0.977348	0.648608	0.157717	0.38 (0.11- 1.34)	0.769538	1.06699	0.484588	2.16 (0.27-17.48)
Fibroblast growth factor 19 (FGF-19)	NMOSD	16	-1.78915	1.33262	0.200774	0.17 (0.01-2.28)	-0.629666	0.574741	0.273269	0.53 (0.17-1.64)	-0.334696	0.503542	0.506253	0.999833	0.72 (0.27-1.92)	-0.68498	0.575277	0.252276	0.50 (0.16-1.56)	-0.994323	0.896932	0.285069	0.37 (0.06-2.15)
Fibroblast growth factor 21 (FGF-21)	NMOSD	14	-0.499928	0.967638	0.614791	0.61 (0.09-4.04)	0.424758	0.554796	0.443908	1.53 (0.52-4.54)	0.0229977	0.359252	0.948958	0.999833	1.02 (0.51-2.07)	0.513631	0.72285	0.489906	1.67 (0.41-6.89)	0.198554	0.915633	0.831692	1.22 (0.20-7.34)
Fibroblast growth factor 23 (FGF-23)	NMOSD	9	-3.21264	2.16298	0.18105	0.04 (0.00- 2.79)	-0.435812	0.752232	0.562348	0.65 (0.15- 2.83)	-0.117332	0.553275	0.832054	0.999833	0.89 (0.30- 2.63)	-0.204431	0.864358	0.818978	0.82 (0.15- 4.44)	0.722937	1.25074	0.57916	2.06 (0.18-23.91)
Fibroblast growth factor 5 (FGF-5)	NMOSD	18	-0.194455	0.328982	0.562723	0.82 (0.43-1.57)	-0.155211	0.26214	0.553788	0.86 (0.51-1.43)	-0.257904	0.221097	0.243424	0.884218	0.77 (0.50-1.19)	-0.184245	0.242892	0.458511	0.83 (0.52-1.34)	-0.456676	0.652799	0.493661	0.63 (0.18-2.28)
Fms-related tyrosine kinase 3 ligand (FIt3L)	NMOSD	25	0.810387	0.392633	0.0504782	2.25 (1.04-4.85)	0.575194	0.371766	0.121816	1.78 (0.86-3.68)	0.100087	0.25366	0.693158	0.999833	1.11 (0.67-1.82)	0.566254	0.344063	0.112843	1.76 (0.90-3.46)	-0.14269	0.786589	0.857574	0.87 (0.19-4.05)
Glial cell line-derived neutrophic factor (hGDNF)	NMOSD	11	-0.57667	0.714059	0.440146	0.56 (0.14-2.28)	-0.603371	0.402038	0.133412	0.55 (0.25-1.20)	-0.255793	0.323421	0.429003	0.945117	0.77 (0.41-1.46)	-0.898389	0.411751	0.0540737	0.41 (0.18-0.91)	0.0140452	0.842249	0.987023	1.01 (0.19-5.28)
Hepatocyte growth factor (HGF)	NMOSD	11	-0.23561	1.33086	0.863401	0.79 (0.06-10.73)	-0.50401	0.639333	0.4305	0.60 (0.17- 2.12)	-0.677298	0.480111	0.15833	0.884218	0.51 (0.20- 1.30)	-0.525349	0.82964	0.540797	0.59 (0.12- 3.01)	-0.741172	1.08376	0.50958	0.48 (0.06- 3.99)
Interferon gamma (IFN-gamma)	NMOSD	7	4.23377	1.52778	0.0393099	68.98 (3.45-1377.76)	0.457825	1.01106	0.650681	1.58 (0.22- 11.47)	0.107107	0.663906	0.871835	0.999833	1.11 (0.30- 4.09)	1.70627	1.98156	0.422268	5.51 (0.11- 267.77)	1.82413	1.88506	0.370576	6.20 (0.15- 249.35)
Interleukin-10 (IL-10)	NMOSD	13	0.62047	1.18116	0.609796	1.86 (0.18-18.83)	0.792854	0.628561	0.207172	2.21 (0.64- 7.57)	0.333664	0.442659	0.450986	0.954412	1.40 (0.59- 3.32)	0.666384	0.854657	0.450667	1.95 (0.36-10.40)	-0.665743	1.05681	0.540534	0.51 (0.06- 4.08)
Interleukin-10 receptor subunit alpha (IL-10RA)	NMOSD	8	-2.03804	1.05565	0.10176	0.13 (0.02-1.03)	-1.2652	0.742571	0.0884169	0.28 (0.07-1.21)	-1.06031	0.549128	0.0534966	0.667937	0.35 (0.12-1.02)	-1.4333	0.982786	0.188089	0.24 (0.03-1.64)	-1.57606	1.05535	0.178972	0.21 (0.03-1.64)
Interleukin-10 receptor subunit beta (IL10RB)	NMOSD	16	-0.448961	0.33238	0.198206	0.64 (0.33- 1.22)	-0.0361106	0.26712	0.892465	0.96 (0.57- 1.63)	0.252074	0.23275	0.278796	0.884218	1.29 (0.82- 2.03)	-0.0617656	0.262622	0.817243	0.94 (0.56- 1.57)	0.907726	0.954202	0.356533	2.48 (0.38-16.09)
Interleukin-12 subunit beta (IL-12B)	NMOSD	22	-0.539857	0.521132	0.312599	0.58 (0.21- 1.62)	-0.16539	0.371138	0.655866	0.85 (0.41- 1.75)	0.100468	0.251405	0.689431	0.999833	1.11 (0.68- 1.81)	-0.2137	0.432071	0.626021	0.81 (0.35- 1.88)	1.51808	0.926737	0.1163	4.56 (0.74-28.06)
Interleukin-13 (IL-13)	NMOSD	9	3.03638	1.53473	0.0883836	20.83 (1.03-421.76)	0.182554	0.738736	0.804818	1.20 (0.28- 5.11)	-0.075619	0.550252	0.890694	0.999833	0.93 (0.32- 2.73)	0.220339	1.13008	0.850272	1.25 (0.14- 11.42)	0.40379	1.15725	0.736154	1.50 (0.15- 14.47)
Interleukin-15 receptor subunit alpha (IL-15RA)	NMOSD	8	-0.503496	0.480023	0.334626	0.60 (0.24-1.55)	-0.284658	0.270216	0.292136	0.75 (0.44-1.28)	-0.269294	0.242521	0.26683	0.884218	0.76 (0.47-1.23)	-0.310291	0.272135	0.291705	0.73 (0.43-1.25)	0.0171701	0.615075	0.978509	1.02 (0.30-3.40)
Interleukin-17A (IL-17A)	NMOSD	12	-2.11408	1.24741	0.120979	0.12 (0.01- 1.39)	0.422847	0.699602	0.545571	1.53 (0.39- 6.01)	0.240687	0.507573	0.635363	0.999833	1.27 (0.47- 3.44)	0.55821	0.999113	0.587556	1.75 (0.25-12.38)	0.652608	1.066	0.552848	1.92 (0.24-15.52)
Interleukin-17C (IL-17C)	NMOSD	17	0.0322329	0.942672	0.973174	1.03 (0.16-6.55)	-0.154521	0.513089	0.763294	0.86 (0.31-2.34)	0.0235547	0.389895	0.951827	0.999833	1.02 (0.48-2.20)	-0.359318	0.86222	0.682408	0.70 (0.13-3.78)	-0.53133	0.886701	0.557416	0.59 (0.10-3.34)
Interleukin-18 (IL-18)	NMOSD	18	1.17396	0.640544	0.0855136	3.23 (0.92-11.35)	-0.621065	0.415294	0.134789	0.54 (0.24- 1.21)	-0.560266	0.314683	0.0750082	0.667937	0.57 (0.31- 1.06)	-0.560204	0.434876	0.214937	0.57 (0.24- 1.34)	-0.270482	0.766305	0.72845	0.76 (0.17- 3.43)
Interleukin-18 receptor 1 (IL-18R1)	NMOSD	17	0.137316	0.292951	0.645998	1.15 (0.65-2.04)	0.0581529	0.284947	0.838289	1.06 (0.61-1.85)	-0.263201	0.194211	0.175343	0.884218	0.77 (0.53-1.12)	-0.0447142	0.210854	0.834737	0.96 (0.63-1.45)	-0.420212	0.594022	0.489494	0.66 (0.21-2.10)
Interleukin-1 alpha (IL-1 alpha)	NMOSD	9	-0.90839	1.31415	0.511683	0.40 (0.03-5.30)	-0.170153	0.704843	0.809241	0.84 (0.21-3.36)	-0.368216	0.556784	0.508402	0.999833	0.69 (0.23-2.06)	0.0409866	1.02037	0.968943	1.04 (0.14-7.70)	-0.0190149	1.12293	0.986905	0.98 (0.11-8.86)
Interleukin-2 (IL-2)	NMOSD	15	0.767867	1.13615	0.510982	2.16 (0.23-19.98)	-0.0997248	0.61623	0.871439	0.91 (0.27- 3.03)	0.0231459	0.449459	0.958929	0.999833	1.02 (0.42- 2.47)	-0.267467	0.965475	0.785804	0.77 (0.12- 5.08)	-0.436083	0.969627	0.659781	0.65 (0.10- 4.32)
Interleukin-20 (IL-20)	NMOSD	8	-0.614036	1.49798	0.696106	0.54 (0.03-10.20)	0.893367	0.870666	0.304857	2.44 (0.44-13.46)	0.194936	0.625929	0.755471	0.999833	1.22 (0.36- 4.14)	1.24994	1.19272	0.329478	3.49 (0.34-36.15)	1.24994	1.29664	0.367166	3.49 (0.27-44.32)
Interleukin-20 receptor subunit alpha (IL-20RA)	NMOSD	7	3.38068	1.82928	0.123851	29.39 (0.81-1060.04)	1.20182	0.818316	0.141928	3.33 (0.67- 16.54)	0.333089	0.575982	0.563063	0.999833	1.40 (0.45- 4.31)	1.73737	1.15921	0.184594	5.68 (0.59- 55.12)	1.63383	1.71014	0.376279	5.12 (0.18- 146.31)
Interleukin-22 receptor subunit alpha-1 (IL-22RA1)	NMOSD	7	-2.22572	1.56694	0.214726	0.11 (0.01-2.33)	-0.187888	0.934481	0.840651	0.83 (0.13-5.17)	0.145484	0.681389	0.830928	0.999833	1.16 (0.30-4.40)	-0.883831	1.48514	0.57351	0.41 (0.02-7.59)	-1.00577	1.46799	0.518837	0.37 (0.02-6.50)
Interleukin-24 (IL-24)	NMOSD	6	1.83719	1.41723	0.264595	6.28 (0.39-100.98)	2.65163	0.860206	0.00205233	14.18 (2.63- 76.53)	2.1905	0.651433	0.000772145	0.0351326	8.94 (2.49- 32.05)	2.9097	1.2931	0.074261	18.35 (1.46-231.41)	2.94245	1.3222	0.0766051	18.96 (1.42-253.15)
Interleukin-2 receptor subunit beta (IL-2RB)	NMOSD	9	-0.712708	1.24604	0.585228	0.49 (0.04-5.64)	-0.540046	0.752307	0.472848	0.58 (0.13-2.55)	-0.257242	0.574888	0.65454	0.999833	0.77 (0.25-2.39)	-0.772951	1.14971	0.520332	0.46 (0.05-4.40)	-0.6506	1.24592	0.615688	0.52 (0.05-6.00)
Interleukin-33 (IL-33)	NMOSD	9	-0.629879	2.07303	0.770079	0.53 (0.01-30.98)	0.143474	0.793326	0.856484	1.15 (0.24- 5.47)	-0.323613	0.578144	0.575653	0.999833	0.72 (0.23- 2.25)	0.978222	1.34829	0.488806	2.66 (0.19-37.37)	0.942758	1.46519	0.537943	2.57 (0.15-45.36)
Interleukin-4 (IL-4)	NMOSD	9	-2.46302	1.28166	0.096083	0.09 (0.01- 1.05)	0.109308	0.710321	0.8777	1.12 (0.28- 4.49)	-0.25297	0.548864	0.644872	0.999833	0.78 (0.26- 2.28)	0.453219	1.1849	0.712056	1.57 (0.15-16.05)	0.552355	1.2004	0.657662	1.74 (0.17-18.27)
Interleukin-5 (IL-5)	NMOSD	10	-0.509843	1.23728	0.69111	0.60 (0.05-6.79)	-0.154188	0.652868	0.8133	0.86 (0.24-3.08)	0.0610962	0.516422	0.905825	0.999833	1.06 (0.39-2.92)	-0.431329	1.05715	0.692801	0.65 (0.08-5.16)	-0.47184	1.08611	0.674204	0.62 (0.07-5.24)
Interleukin-6 (IL-6)	NMOSD	5	-0.17943	1.27046	0.896637	0.84 (0.07-10.08)	-0.0158206	0.615782	0.979503	0.98 (0.29- 3.29)	0.0463292	0.559503	0.934007	0.999833	1.05 (0.35- 3.14)	-0.0496962	0.708506	0.947447	0.95 (0.24- 3.82)	0.011518	0.953175	0.990937	1.01 (0.16- 6.55)
Interleukin-7 (IL-7)	NMOSD	9	0.49418	2.21097	0.829519	1.64 (0.02-124.92)	0.399603	0.815635	0.624184	1.49 (0.30- 7.38)	0.631312	0.609657	0.300426	0.884218	1.88 (0.57- 6.21)	0.245265	1.11811	0.831866	1.28 (0.14- 11.44)	0.101803	1.06649	0.9263	1.11 (0.14- 8.95)
Interleukin-8 (IL-8)	NMOSD	11	-0.689957	1.65922	0.687272	0.50 (0.02-12.96)	-1.19638	0.734297	0.103253	0.30 (0.07- 1.27)	-0.665534	0.532254	0.211151	0.884218	0.51 (0.18- 1.46)	-1.7202	1.12415	0.15696	0.18 (0.02- 1.62)	-1.53899	1.26122	0.250368	0.21 (0.02- 2.54)
Latency-associated peptide transforming growth factor beta 1 (LAP TGF-beta-1)	NMOSD	16	-0.157221	0.637688	0.808836	0.85 (0.24-2.98)	-0.174009	0.556439	0.754494	0.84 (0.28-2.50)	-0.0405083	0.379755	0.915051	0.999833	0.96 (0.46-2.02)	-0.207156	0.608175	0.738114	0.81 (0.25-2.68)	-0.125929	0.895524	0.890041	0.88 (0.15-5.10)
Leukemia inhibitory factor (LIF)	NMOSD	8	0.973967	1.5368	0.549616	2.65 (0.13-53.84)	0.0866541	0.794317	0.913129	1.09 (0.23- 5.17)	-0.302063	0.609422	0.620139	0.999833	0.74 (0.22- 2.44)	0.417635	1.20132	0.738325	1.52 (0.14-15.99)	0.465843	1.20178	0.709808	1.59 (0.15-16.80)
Leukemia inhibitory factor receptor (LIF-R)	NMOSD	12	-0.0439924	0.647203	0.947147	0.96 (0.27-3.40)	-0.018507	0.443616	0.966723	0.98 (0.41-2.34)	-0.248136	0.352162	0.481055	0.994909	0.78 (0.39-1.56)	0.00790052	0.453869	0.986424	1.01 (0.41-2.45)	0.0379857	0.795615	0.962776	1.04 (0.22-4.94)
Monocyte chemotactic protein 1 (MCP-1)	NMOSD	19	0.424226	0.668979	0.534431	1.53 (0.41-5.67)	0.494641	0.442533	0.263674	1.64 (0.69-3.90)	0.183818	0.31644	0.561313	0.999833	1.20 (0.65-2.23)	0.37041	0.472729	0.443488	1.45 (0.57-3.66)	-0.293167	0.799621	0.718167	0.75 (0.16-3.58)
Monocyte chemotactic protein 2 (MCP-2)	NMOSD	18	-0.297576	0.192603	0.141889	0.74 (0.51-1.08)	-0.313883	0.223343	0.159906	0.73 (0.47-1.13)	-0.164807	0.160671	0.305013	0.884218	0.85 (0.62-1.16)	-0.303252	0.191901	0.132474	0.74 (0.51-1.08)	0.143959	0.407842	0.728444	1.15 (0.52-2.57)
Monocyte chemotactic protein 3 (MCP-3)	NMOSD	12	-0.417449	0.826232	0.624335	0.66 (0.13-3.33)	-0.201164	0.498686	0.686663	0.82 (0.31-2.17)	-0.156719	0.383006	0.682406	0.999833	0.85 (0.40-1.81)	-0.227838	0.600211	0.711471	0.80 (0.25-2.58)	0.0191186	0.740718	0.979871	1.02 (0.24-4.35)
Monocyte chemotactic protein 4 (MCP-4)	NMOSD	14	0.854325	0.634355	0.202942	2.35 (0.68-8.15)	0.442615	0.373366	0.235831	1.56 (0.75-3.24)	0.379355	0.294758	0.198093	0.884218	1.46 (0.82-2.60)	0.518143	0.397376	0.214881	1.68 (0.77-3.66)	0.725764	0.575368	0.229333	2.07 (0.67-6.38)
Macrophage inflammatory protein 1-alpha (MIP-1 alpha)	NMOSD	12	0.398204	0.419755	0.365157	1.49 (0.65-3.39)	0.361715	0.292332	0.215958	1.44 (0.81-2.55)	0.410771	0.256591	0.109403	0.765824	1.51 (0.91-2.49)	0.382659	0.279197	0.197827	1.47 (0.85-2.53)	0.742913	0.694895	0.307923	2.10 (0.54-8.21)
Matrix metalloproteinase-1 (MMP-1)	NMOSD	16	1.75756	0.662971	0.0189906	5.80 (1.58-21.26)	0.541794	0.504893	0.283232	1.72 (0.64- 4.62)	0.340403	0.357135	0.340515	0.886171	1.41 (0.70- 2.83)	0.482497	0.531778	0.378579	1.62 (0.57- 4.59)	-0.0561814	0.852533	0.948328	0.95 (0.18- 5.03)
Matrix metalloproteinase-10 (MMP-10)	NMOSD	10	1.11085	1.08144	0.33438	3.04 (0.36-25.29)	1.0984	0.519157	0.0343666	3.00 (1.08- 8.30)	0.240142	0.610451	0.694036	0.999833	1.27 (0.38- 4.21)	1.01378	0.540667	0.0935414	2.76 (0.96- 7.95)	1.04296	0.885611	0.269131	2.84 (0.50-16.10)
Neurturin (NRTN)	NMOSD	8	-0.159607	1.54336	0.921003	0.85 (0.04-17.56)	-0.872087	0.784212	0.266114	0.42 (0.09- 1.94)	-0.577086	0.618211	0.350573	0.886171	0.56 (0.17- 1.89)	-1.0573	1.01067	0.330271	0.35 (0.05- 2.52)	-1.07217	1.09194	0.358862	0.34 (0.04- 2.91)
Neurotrophin-3 (NT-3)	NMOSD	15	0.10243	1.06823	0.925072	1.11 (0.14- 8.99)	0.26953	0.647407	0.677174	1.31 (0.37- 4.66)	-0.131615	0.475011	0.781721	0.999833	0.88 (0.35- 2.22)	0.567854	1.0312	0.590537	1.76 (0.23-13.32)	0.550361	1.06968	0.614922	1.73 (0.21-14.11)
Osteoprotegerin (OPG)	NMOSD	16	-0.800677	0.754978	0.306858	0.45 (0.10-1.97)	-0.344466	0.465468	0.459274	0.71 (0.28-1.76)	-0.427682	0.352591	0.225141	0.884218	0.65 (0.33-1.30)	-0.423489	0.525423	0.432838	0.65 (0.23-1.83)	-0.528746	0.750066	0.491654	0.59 (0.14-2.56)
Oncostatin-M (OSM)	NMOSD	13	1.31228	1.67578	0.450105	3.71 (0.14-99.17)	-0.794285	0.6698	0.23568	0.45 (0.12- 1.68)	-0.43062	0.454248	0.343138	0.886171	0.65 (0.27- 1.58)	-0.86416	0.986347	0.398163	0.42 (0.06- 2.91)	1.43812	1.32142	0.297831	4.21 (0.32-56.15)
Programmed cell death 1 ligand 1 (PD-L1)	NMOSD	15	0.257632	1.09142	0.81707	1.29 (0.15-10.99)	-0.131665	0.633057	0.835242	0.88 (0.25- 3.03)	-0.153208	0.438374	0.72672	0.999833	0.86 (0.36- 2.03)	0.058598	0.768688	0.940314	1.06 (0.24- 4.78)	-0.207792	0.995945	0.837736	0.81 (0.12- 5.72)
Stem cell factor (SCF)	NMOSD	26	-0.213151	0.543958	0.698625	0.81 (0.28-2.35)	-0.113637	0.398961	0.775773	0.89 (0.41-1.95)	0.268762	0.262466	0.305842	0.884218	1.31 (0.78-2.19)	-0.0856773	0.408722	0.835661	0.92 (0.41-2.05)	0.255517	0.766583	0.741672	1.29 (0.29-5.80)
SIR2-like protein 2 (SIRT2)	NMOSD	8	2.91672	2.90496	0.354116	18.48 (0.06-5488.67)	1.62838	0.880223	0.0643192	5.10 (0.91- 28.61)	1.33752	0.698715	0.0555879	0.667937	3.81 (0.97- 14.98)	1.69328	1.18009	0.194454	5.44 (0.54- 54.94)	1.68349	1.27699	0.228891	5.38 (0.44- 65.79)
Signaling lymphocytic activation molecule (SLAMF1)	NMOSD	17	0.628847	1.02651	0.549312	1.88 (0.25-14.02)	0.261072	0.54181	0.629911	1.30 (0.45- 3.75)	0.344818	0.39594	0.383817	0.907323	1.41 (0.65- 3.07)	0.42621	0.859421	0.626689	1.53 (0.28- 8.25)	0.00393275	0.952825	0.996758	1.00 (0.16- 6.50)
Sulfotransferase 1A1 (ST1A1)	NMOSD	17	-1.45246	0.758419	0.0747444	0.23 (0.05- 1.03)	-0.101507	0.453696	0.822965	0.90 (0.37- 2.20)	-0.0585327	0.305794	0.848203	0.999833	0.94 (0.52- 1.72)	-0.253918	0.53288	0.640159	0.78 (0.27- 2.20)	0.660989	0.902123	0.474337	1.94 (0.33-11.35)
STAM-binding protein (STAMPB)	NMOSD	8	-2.50076	1.80783	0.215846	0.08 (0.00-2.84)	-0.242341	0.916859	0.791536	0.78 (0.13-4.73)	-0.0867928	0.681578	0.898671	0.999833	0.92 (0.24-3.49)	-1.12469	1.49917	0.477581	0.32 (0.02-6.13)	-1.00146	1.45314	0.512906	0.37 (0.02-6.34)
Transforming growth factor alpha (TGF-alpha)	NMOSD	9	-0.934155	1.89194	0.636593	0.39 (0.01-16.02)	-0.621229	0.76292	0.415485	0.54 (0.12- 2.40)	-0.198465	0.549429	0.717935	0.999833	0.82 (0.28- 2.41)	-0.833031	1.03903	0.445863	0.43 (0.06- 3.33)	-0.953114	1.08591	0.405688	0.39 (0.05- 3.24)
Tumor necrosis factor (TNF)	NMOSD	13	1.18139	0.964542	0.246226	3.26 (0.49-21.58)	1.31145	0.62001	0.0344118	3.71 (1.10-12.51)	1.27693	0.449574	0.00450703	0.102535	3.59 (1.49- 8.65)	1.33936	0.929107	0.175011	3.82 (0.62-23.58)	1.3747	0.962476	0.178714	3.95 (0.60-26.08)
TNF-beta (TNFB)	NMOSD	18	0.517337	0.397509	0.211534	1.68 (0.77-3.66)	0.493157	0.26616	0.0639028	1.64 (0.97-2.76)	0.386838	0.222187	0.0816752	0.667937	1.47 (0.95-2.28)	0.565244	0.266836	0.0491818	1.76 (1.04-2.97)	0.0958182	0.673151	0.888483	1.10 (0.29-4.12)
Tumor necrosis factor receptor superfamily member 9 (TNFRSF9)	NMOSD	18	1.52137	0.977679	0.139241	4.58 (0.67-31.11)	1.01071	0.505762	0.0456749	2.75 (1.02- 7.40)	1.11222	0.359264	0.00196256	0.0595309	3.04 (1.50- 6.15)	0.860789	0.726158	0.252165	2.37 (0.57- 9.82)	0.733475	0.807224	0.376243	2.08 (0.43-10.13)
Tumor necrosis factor ligand superfamily member 14 (TNFSF14)	NMOSD	21	0.484622	0.452542	0.297635	1.62 (0.67-3.94)	0.17871	0.427265	0.675754	1.20 (0.52-2.76)	-0.0177264	0.285876	0.950557	0.999833	0.98 (0.56-1.72)	0.552686	0.518861	0.299481	1.74 (0.63-4.80)	-0.452299	0.812269	0.583819	0.64 (0.13-3.13)
TNF-related apoptosis ligand (TRAIL)	NMOSD	20	0.173039	0.402133	0.672083	1.19 (0.54-2.61)	0.0120051	0.327878	0.970792	1.01 (0.53-1.92)	-0.188719	0.242378	0.436208	0.945117	0.83 (0.51-1.33)	0.117743	0.321948	0.718614	1.12 (0.60-2.11)	-0.326265	0.596475	0.590754	0.72 (0.22-2.32)
TNF-related activation cytokine (TRANCE)	NMOSD	20	-0.165073	0.595137	0.784656	0.85 (0.26-2.72)	-0.273048	0.389498	0.483287	0.76 (0.35-1.63)	-0.303606	0.274466	0.268653	0.884218	0.74 (0.43-1.26)	-0.222428	0.42399	0.605924	0.80 (0.35-1.84)	-0.687911	0.66156	0.31147	0.50 (0.14-1.84)
Thymic stromal lymphopoietin (TSLP)	NMOSD	12	0.00960549	1.00381	0.992553	1.01 (0.14-7.22)	-0.331588	0.648679	0.609229	0.72 (0.20-2.56)	-0.0101393	0.47576	0.982997	0.999833	0.99 (0.39-2.52)	-1.08024	1.03416	0.31864	0.34 (0.04-2.58)	-1.08024	1.1654	0.373858	0.34 (0.03-3.33)
Tumor necrosis factor (Ligand) superfamily member 12 (TWEAK)	NMOSD	21	0.153201	0.711969	0.83192	1.17 (0.29-4.71)	0.0339401	0.44879	0.939717	1.03 (0.43-2.49)	0.0947648	0.307602	0.758025	0.999833	1.10 (0.60-2.01)	-0.0188052	0.502703	0.97053	0.98 (0.37-2.63)	0.0915889	0.766636	0.906096	1.10 (0.24-4.92)
Urokinase-type plasminogen activator (uPA)	NMOSD	20	-1.28002	0.627342	0.0562594	0.28 (0.08-0.95)	-0.828078	0.447814	0.0644353	0.44 (0.18-1.05)	-0.308955	0.304911	0.310934	0.884218	0.73 (0.40-1.33)	-1.0793	0.576018	0.0764338	0.34 (0.11-1.05)	-1.04743	0.881461	0.24936	0.35 (0.06-1.97)
Vascular endothelial growth factor A (VEGF_A)	NMOSD	21	0.430209	0.412171	0.309694	1.54 (0.69-3.45)	0.127947	0.288857	0.657807	1.14 (0.65-2.00)	0.296861	0.230642	0.198058	0.884218	1.35 (0.86-2.11)	0.129457	0.291453	0.661682	1.14 (0.64-2.02)	0.369297	0.652154	0.577508	1.45 (0.40-5.19)
Eukaryotic translation initiation factor 4E-binding protein 1 (4EBP1)	AQP4+NMOSD	8	0.519501	1.52102	0.744336	1.68 (0.09-33.14)	0.690724	0.832862	0.406914	2.00 (0.39-10.21)	0.648996	0.632315	0.304712	0.794534	1.91 (0.55- 6.61)	0.671895	1.04625	0.541199	1.96 (0.25-15.22)	0.580031	1.18532	0.639557	1.79 (0.17-18.23)
Adenosine Deaminase (ADA)	AQP4+NMOSD	10	0.415265	0.388951	0.316833	1.51 (0.71-3.25)	0.30389	0.339583	0.370845	1.36 (0.70-2.64)	0.240563	0.326073	0.460661	0.873336	1.27 (0.67-2.41)	0.333656	0.350145	0.365525	1.40 (0.70-2.77)	-1.02004	1.12782	0.389329	0.36 (0.04-3.29)
Artemin (ARTN)	AQP4+NMOSD	17	-0.484861	1.89587	0.801621	0.62 (0.01-25.31)	0.313303	0.726651	0.666352	1.37 (0.33- 5.68)	0.665187	0.529734	0.209224	0.794534	1.94 (0.69- 5.49)	0.309995	1.30635	0.815437	1.36 (0.11-17.64)	0.395541	1.31685	0.767763	1.49 (0.11-19.62)
Axin-1 (AXIN1)	AQP4+NMOSD	7	4.18717	2.10287	0.103096	65.84 (1.07-4059.45)	0.812859	1.0634	0.44463	2.25 (0.28- 18.12)	1.11254	0.804848	0.166879	0.794534	3.04 (0.63- 14.73)	1.06131	1.53495	0.515142	2.89 (0.14- 58.55)	1.14122	1.57494	0.495963	3.13 (0.14- 68.59)
Beta-nerve growth factor (Beta-NGF)	AQP4+NMOSD	15	-1.798	1.85831	0.350928	0.17 (0.00-6.32)	-0.627065	0.814796	0.441539	0.53 (0.11-2.64)	-0.387473	0.609391	0.524883	0.918544	0.68 (0.21-2.24)	-0.866672	1.24495	0.497729	0.42 (0.04-4.82)	-0.948588	1.3686	0.499579	0.39 (0.03-5.66)
Caspase 8 (CASP-8)	AQP4+NMOSD	9	0.607865	1.58794	0.713225	1.84 (0.08-41.27)	0.753376	0.891066	0.397844	2.12 (0.37-12.18)	0.872129	0.666111	0.190438	0.794534	2.39 (0.65- 8.83)	0.805212	1.04112	0.461521	2.24 (0.29-17.22)	1.30557	1.42441	0.386163	3.69 (0.23-60.18)
Eotaxin-1 (CCL11)	AQP4+NMOSD	17	-0.0554191	0.793543	0.945246	0.95 (0.20-4.48)	0.28123	0.596449	0.637279	1.32 (0.41-4.26)	0.242267	0.412597	0.557084	0.921722	1.27 (0.57-2.86)	0.181834	0.657791	0.785755	1.20 (0.33-4.35)	-0.0376837	0.898683	0.967072	0.96 (0.17-5.61)
C-C motif chemokine 19 (CCL19)	AQP4+NMOSD	16	1.23011	0.803683	0.148148	3.42 (0.71-16.53)	0.510994	0.640427	0.424931	1.67 (0.48- 5.85)	0.517589	0.426139	0.224519	0.794534	1.68 (0.73- 3.87)	0.661129	0.725504	0.376566	1.94 (0.47- 8.03)	-0.162801	1.17547	0.891688	0.85 (0.08- 8.51)
C-C motif chemokine 20 (CCL20)	AQP4+NMOSD	16	1.42868	1.36415	0.312704	4.17 (0.29-60.49)	0.191059	0.691959	0.782461	1.21 (0.31- 4.70)	0.621953	0.491122	0.205372	0.794534	1.86 (0.71- 4.88)	0.17389	0.872661	0.844733	1.19 (0.22- 6.58)	1.74399	1.12599	0.142255	5.72 (0.63-51.98)
C-C motif chemokine 23 (CCL23)	AQP4+NMOSD	20	0.176156	0.440198	0.693737	1.19 (0.50-2.83)	0.047334	0.369016	0.897935	1.05 (0.51-2.16)	0.0974383	0.315589	0.757511	0.942035	1.10 (0.59-2.05)	0.0484801	0.391478	0.902744	1.05 (0.49-2.26)	-0.0253968	0.924497	0.978371	0.97 (0.16-5.97)
C-C motif chemokine 25 (CCL25)	AQP4+NMOSD	18	-1.15372	0.450466	0.0209249	0.32 (0.13-0.76)	-0.51074	0.360961	0.157085	0.60 (0.30-1.22)	-0.401887	0.285447	0.159154	0.794534	0.67 (0.38-1.17)	-0.630386	0.372642	0.108957	0.53 (0.26-1.11)	0.28394	0.781139	0.720716	1.33 (0.29-6.14)
C-C motif chemokine 28 (CCL28)	AQP4+NMOSD	16	-1.14546	1.18572	0.350416	0.32 (0.03- 3.25)	0.0899177	0.815112	0.912161	1.09 (0.22- 5.41)	-0.0331334	0.556293	0.952505	0.984977	0.97 (0.33- 2.88)	1.4931	1.56857	0.356241	4.45 (0.21-96.30)	1.51885	1.53955	0.339507	4.57 (0.22-93.35)
C-C motif chemokine 4 (CCL4)	AQP4+NMOSD	12	0.522122	0.46054	0.283361	1.69 (0.68- 4.16)	0.399024	0.36408	0.273089	1.49 (0.73- 3.04)	0.310847	0.332082	0.349246	0.794534	1.36 (0.71- 2.62)	0.42813	0.360019	0.259403	1.53 (0.76- 3.11)	1.1355	0.909771	0.237903	3.11 (0.52-18.52)
Natural killer cell receptor 2B4 (CD244)	AQP4+NMOSD	18	-0.522542	0.877701	0.559935	0.59 (0.11- 3.31)	-0.721754	0.567711	0.203608	0.49 (0.16- 1.48)	-0.327826	0.399863	0.412304	0.852719	0.72 (0.33- 1.58)	-1.11622	0.659907	0.108992	0.33 (0.09- 1.19)	0.93851	1.34413	0.494475	2.56 (0.18-35.62)
CD40L receptor (CD40)	AQP4+NMOSD	11	0.505448	0.474654	0.314666	1.66 (0.65-4.20)	0.051678	0.363463	0.886936	1.05 (0.52-2.15)	-0.0973889	0.33912	0.773974	0.942035	0.91 (0.47-1.76)	0.10794	0.362837	0.772182	1.11 (0.55-2.27)	-0.748352	1.03783	0.48738	0.47 (0.06-3.62)
T-cell surface glycoprotein CD5 (CD5)	AQP4+NMOSD	16	1.9077	1.32264	0.171204	6.74 (0.50-90.02)	0.49434	0.651032	0.447663	1.64 (0.46- 5.87)	0.375999	0.481721	0.435078	0.860698	1.46 (0.57- 3.74)	1.49357	1.04856	0.174802	4.45 (0.57-34.77)	0.428899	1.24336	0.73492	1.54 (0.13-17.56)
T-cell surface glycoprotein CD6 isoform (CD6)	AQP4+NMOSD	11	-0.287247	0.452423	0.541292	0.75 (0.31-1.82)	-0.169053	0.279169	0.544808	0.84 (0.49-1.46)	-0.135288	0.255639	0.596656	0.935926	0.87 (0.53-1.44)	-0.167075	0.280235	0.564295	0.85 (0.49-1.47)	-0.13725	0.880925	0.879289	0.87 (0.16-4.90)
CUB domain-containing protein 1 (CDCP1)	AQP4+NMOSD	20	0.397631	0.695321	0.574485	1.49 (0.38-5.82)	-0.241029	0.529543	0.64899	0.79 (0.28-2.22)	-0.252868	0.373301	0.498162	0.906655	0.78 (0.37-1.61)	-0.41986	0.570055	0.470408	0.66 (0.21-2.01)	-1.24419	0.997141	0.227279	0.29 (0.04-2.03)
Macrophage colony-stimulating factor 1 (CSF-1)	AQP4+NMOSD	13	2.13041	1.83454	0.27011	8.42 (0.23-306.78)	1.11426	0.759218	0.142203	3.05 (0.69- 13.50)	1.88569	0.711378	0.00803106	0.2483	6.59 (1.63- 26.58)	0.919126	0.776639	0.25954	2.51 (0.55- 11.49)	0.547944	1.18931	0.653234	1.73 (0.17- 17.80)
Cystatin D (CST5)	AQP4+NMOSD	27	0.196516	0.43417	0.654723	1.22 (0.52-2.85)	0.0143194	0.364828	0.968691	1.01 (0.50-2.07)	0.175647	0.273487	0.520712	0.918544	1.19 (0.70-2.04)	0.0639319	0.363216	0.861645	1.07 (0.52-2.17)	0.328482	0.76211	0.670009	1.39 (0.31-6.19)
Fractalkine (CX3CL1)	AQP4+NMOSD	16	-0.871906	1.52443	0.576422	0.42 (0.02-8.30)	-0.430699	0.800757	0.59067	0.65 (0.14-3.12)	0.827548	0.561941	0.140842	0.794534	2.29 (0.76-6.88)	-0.843573	1.18889	0.488868	0.43 (0.04-4.42)	-0.843573	1.47226	0.575148	0.43 (0.02-7.71)
C-X-C motif chemokine 1 (CXCL1)	AQP4+NMOSD	10	-1.04787	0.74331	0.196287	0.35 (0.08-1.51)	-0.811364	0.537222	0.130968	0.44 (0.16-1.27)	-0.486532	0.459625	0.289808	0.794534	0.61 (0.25-1.51)	-0.856789	0.550831	0.154263	0.42 (0.14-1.25)	-0.632815	1.09836	0.578638	0.53 (0.06-4.57)
C-X-C motif chemokine 10 (CXCL10)	AQP4+NMOSD	18	1.5017	0.718386	0.0529024	4.49 (1.10-18.35)	1.19743	0.604204	0.0474985	3.31 (1.01-10.82)	0.598807	0.423777	0.157649	0.794534	1.82 (0.79- 4.18)	1.46597	0.617676	0.0296806	4.33 (1.29-14.54)	1.71169	1.10813	0.140837	5.54 (0.63-48.60)
C-X-C motif chemokine 11 (CXCL11)	AQP4+NMOSD	17	-0.287061	1.1521	0.806614	0.75 (0.08- 7.18)	0.397911	0.611001	0.514889	1.49 (0.45- 4.93)	0.585068	0.435944	0.179573	0.794534	1.80 (0.76- 4.22)	-0.319733	0.836005	0.707158	0.73 (0.14- 3.74)	0.853285	1.16576	0.474779	2.35 (0.24-23.06)
C-X-C motif chemokine 5 (CXCL5)	AQP4+NMOSD	13	-0.484809	0.517618	0.369065	0.62 (0.22-1.70)	-0.418944	0.406577	0.302813	0.66 (0.30-1.46)	-0.205472	0.342731	0.54883	0.921722	0.81 (0.42-1.59)	-0.404346	0.430433	0.366053	0.67 (0.29-1.55)	-0.54461	0.824753	0.521516	0.58 (0.12-2.92)
C-X-C motif chemokine 6 (CXCL6)	AQP4+NMOSD	6	-0.394123	0.791244	0.644552	0.67 (0.14- 3.18)	-0.11543	0.354839	0.744952	0.89 (0.44- 1.79)	0.0614406	0.333606	0.853879	0.966364	1.06 (0.55- 2.04)	-0.124574	0.391169	0.763004	0.88 (0.41- 1.90)	1.49845	1.34137	0.314735	4.47 (0.32-62.02)
C-X-C motif chemokine 9 (CXCL9)	AQP4+NMOSD	18	-2.6302	1.30891	0.0616665	0.07 (0.01-0.94)	-0.254707	0.74406	0.73211	0.78 (0.18-3.33)	0.0776768	0.494597	0.875205	0.966364	1.08 (0.41-2.85)	-1.43973	1.51799	0.356191	0.24 (0.01-4.64)	-0.777211	1.44919	0.598694	0.46 (0.03-7.87)
Delta and Notch-like epidermal growth factor related receptor (DNER)	AQP4+NMOSD	12	1.30775	1.1702	0.28989	3.70 (0.37-36.65)	0.807508	0.600673	0.178839	2.24 (0.69- 7.28)	0.467735	0.46208	0.311424	0.794534	1.60 (0.65- 3.95)	0.775018	0.591865	0.217072	2.17 (0.68- 6.92)	0.368518	1.01892	0.724446	1.45 (0.20-10.65)
Protein S100-A12 (EN-RAGE)	AQP4+NMOSD	12	-0.646608	1.38712	0.651095	0.52 (0.03- 7.94)	0.368526	0.798844	0.644566	1.45 (0.30- 6.92)	0.04254	0.51839	0.934598	0.980248	1.04 (0.38- 2.88)	-1.50512	0.856444	0.106606	0.22 (0.04- 1.19)	1.66968	1.58643	0.315153	5.31 (0.24-118.99)
Fibroblast growth factor 19 (FGF-19)	AQP4+NMOSD	15	-1.26338	1.50263	0.415668	0.28 (0.01-5.38)	-0.0571415	0.673248	0.932361	0.94 (0.25-3.53)	0.216781	0.484954	0.654866	0.942035	1.24 (0.48-3.21)	-0.248513	0.676965	0.719035	0.78 (0.21-2.94)	-0.248513	1.18249	0.83657	0.78 (0.08-7.92)
Fibroblast growth factor 21 (FGF-21)	AQP4+NMOSD	13	-0.732463	1.05589	0.50226	0.48 (0.06- 3.81)	0.605067	0.683321	0.375897	1.83 (0.48- 6.99)	-0.252807	0.451718	0.575713	0.935534	0.78 (0.32- 1.88)	0.543922	0.852681	0.535524	1.72 (0.32- 9.16)	0.35403	1.1004	0.753194	1.42 (0.16-12.32)
Fibroblast growth factor 23 (FGF-23)	AQP4+NMOSD	8	0.270241	2.97242	0.930518	1.31 (0.00-444.16)	0.717519	0.928593	0.439703	2.05 (0.33- 12.65)	0.0972088	0.716151	0.892029	0.966364	1.10 (0.27- 4.49)	0.634297	1.14568	0.597055	1.89 (0.20- 17.81)	0.440607	1.35715	0.754928	1.55 (0.11- 22.21)
Fibroblast growth factor 5 (FGF-5)	AQP4+NMOSD	17	-0.516044	0.522501	0.338993	0.60 (0.21-1.66)	-0.481475	0.32602	0.139722	0.62 (0.33-1.17)	-0.516937	0.279859	0.0647281	0.794534	0.60 (0.34-1.03)	-0.477257	0.333808	0.172029	0.62 (0.32-1.19)	-0.23781	0.797109	0.769283	0.79 (0.17-3.76)
Fms-related tyrosine kinase 3 ligand (FIt3L)	AQP4+NMOSD	25	1.03087	0.444359	0.0295749	2.80 (1.17-6.70)	0.621729	0.425392	0.143866	1.86 (0.81-4.29)	0.177879	0.301111	0.554693	0.921722	1.19 (0.66-2.16)	0.819974	0.407951	0.0558022	2.27 (1.02-5.05)	0.051186	1.10337	0.963383	1.05 (0.12-9.15)
Glial cell line-derived neutrophic factor (hGDNF)	AQP4+NMOSD	11	-0.399687	0.908424	0.670329	0.67 (0.11- 3.98)	-0.710819	0.52619	0.176734	0.49 (0.18- 1.38)	-0.0721587	0.404395	0.85838	0.966364	0.93 (0.42- 2.06)	-0.880046	0.557209	0.145329	0.41 (0.14- 1.24)	0.0832763	1.25186	0.948273	1.09 (0.09-12.64)
Hepatocyte growth factor (HGF)	AQP4+NMOSD	10	0.450364	1.70606	0.798469	1.57 (0.06-44.44)	-0.406717	0.851349	0.63284	0.67 (0.13- 3.53)	-0.513802	0.613769	0.402521	0.852719	0.60 (0.18- 1.99)	-1.13654	1.30223	0.405475	0.32 (0.02- 4.12)	-1.26316	1.51131	0.424895	0.28 (0.01- 5.47)
Interferon gamma (IFN-gamma)	AQP4+NMOSD	6	4.58658	2.72364	0.16747	98.16 (0.47-20433.11)	-1.1545	1.27625	0.365676	0.32 (0.03- 3.85)	-0.268379	0.944962	0.776402	0.942035	0.76 (0.12- 4.87)	-1.22511	1.63401	0.487159	0.29 (0.01- 7.22)	-1.15381	1.89899	0.569994	0.32 (0.01- 13.04)
Interleukin-10 (IL-10)	AQP4+NMOSD	12	2.86312	1.51423	0.0879451	17.52 (0.90-340.71)	0.773841	0.786899	0.325408	2.17 (0.46- 10.14)	0.713558	0.573271	0.213237	0.794534	2.04 (0.66- 6.28)	0.815505	0.974914	0.42068	2.26 (0.33- 15.28)	0.298126	1.27145	0.818922	1.35 (0.11- 16.28)
Interleukin-10 receptor subunit alpha (IL-10RA)	AQP4+NMOSD	7	-2.45935	2.39765	0.352058	0.09 (0.00-9.39)	-1.80813	1.11303	0.104265	0.16 (0.02-1.45)	-1.33774	0.811316	0.0991772	0.794534	0.26 (0.05-1.29)	-2.67833	1.87142	0.202336	0.07 (0.00-2.69)	-2.70346	1.79708	0.183188	0.07 (0.00-2.27)
Interleukin-10 receptor subunit beta (IL10RB)	AQP4+NMOSD	14	-0.293026	0.415267	0.493888	0.75 (0.33- 1.68)	0.127695	0.329836	0.698647	1.14 (0.60- 2.17)	0.341836	0.292906	0.24319	0.794534	1.41 (0.79- 2.50)	0.079213	0.316664	0.806382	1.08 (0.58- 2.01)	2.6049	1.21154	0.0509491	13.53 (1.26-145.40)
Interleukin-12 subunit beta (IL-12B)	AQP4+NMOSD	21	-0.413733	0.68269	0.551664	0.66 (0.17- 2.52)	-0.0884532	0.484995	0.855285	0.92 (0.35- 2.37)	0.410991	0.315988	0.193376	0.794534	1.51 (0.81- 2.80)	-0.117171	0.531398	0.82772	0.89 (0.31- 2.52)	0.325411	1.22591	0.793383	1.38 (0.13-15.31)
Interleukin-13 (IL-13)	AQP4+NMOSD	8	4.17799	2.0899	0.0925369	65.23 (1.09-3921.34)	-0.639308	0.943451	0.498008	0.53 (0.08- 3.35)	0.0238	0.706662	0.973133	0.984999	1.02 (0.26- 4.09)	-0.774979	1.46817	0.613914	0.46 (0.03- 8.19)	-0.800486	1.47509	0.604197	0.45 (0.02- 8.09)
Interleukin-15 receptor subunit alpha (IL-15RA)	AQP4+NMOSD	7	-1.16845	0.587479	0.103391	0.31 (0.10- 0.98)	-0.49786	0.334267	0.13638	0.61 (0.32- 1.17)	-0.289652	0.308766	0.348197	0.794534	0.75 (0.41- 1.37)	-0.547158	0.332124	0.150564	0.58 (0.30- 1.11)	1.86058	0.890129	0.0815715	6.43 (1.12-36.79)
Interleukin-17A (IL-17A)	AQP4+NMOSD	11	-3.50597	1.48928	0.0430128	0.03 (0.00- 0.56)	0.247542	0.895145	0.782134	1.28 (0.22- 7.40)	-0.255781	0.626214	0.682939	0.942035	0.77 (0.23- 2.64)	0.482303	1.43775	0.744211	1.62 (0.10-27.12)	0.580558	1.3739	0.681558	1.79 (0.12-26.40)
Interleukin-17C (IL-17C)	AQP4+NMOSD	16	0.208282	1.36145	0.880593	1.23 (0.09-17.76)	0.204486	0.67311	0.761286	1.23 (0.33- 4.59)	0.17734	0.510936	0.728524	0.942035	1.19 (0.44- 3.25)	1.22048	1.26492	0.349911	3.39 (0.28-40.44)	1.36378	1.35185	0.329057	3.91 (0.28-55.34)
Interleukin-18 (IL-18)	AQP4+NMOSD	17	0.344397	0.894699	0.705692	1.41 (0.24- 8.15)	-0.795148	0.559935	0.155587	0.45 (0.15- 1.35)	-0.378974	0.397754	0.340698	0.794534	0.68 (0.31- 1.49)	-0.768745	0.550631	0.181751	0.46 (0.16- 1.36)	0.761992	0.955588	0.436889	2.14 (0.33-13.94)
Interleukin-18 receptor 1 (IL-18R1)	AQP4+NMOSD	17	0.146683	0.366725	0.694808	1.16 (0.56-2.38)	0.345761	0.377283	0.359431	1.41 (0.67-2.96)	-0.33871	0.241607	0.160944	0.794534	0.71 (0.44-1.14)	-0.0438362	0.275395	0.875522	0.96 (0.56-1.64)	-0.396851	0.76894	0.612842	0.67 (0.15-3.04)
Interleukin-1 alpha (IL-1 alpha)	AQP4+NMOSD	9	0.775829	1.61279	0.645154	2.17 (0.09-51.26)	-0.339003	0.881253	0.700472	0.71 (0.13- 4.01)	-0.625016	0.695658	0.368944	0.818875	0.54 (0.14- 2.09)	-0.441905	1.32256	0.746873	0.64 (0.05- 8.59)	-0.458597	1.32577	0.738332	0.63 (0.05- 8.50)
Interleukin-2 (IL-2)	AQP4+NMOSD	15	1.70533	1.59093	0.303258	5.50 (0.24-124.41)	0.371099	0.791314	0.639095	1.45 (0.31- 6.84)	-0.274035	0.564532	0.627379	0.935926	0.76 (0.25- 2.30)	0.50899	1.24451	0.688735	1.66 (0.15- 19.07)	0.479739	1.32182	0.722072	1.62 (0.12- 21.55)
Interleukin-20 (IL-20)	AQP4+NMOSD	7	-2.32381	1.70867	0.231935	0.10 (0.00- 2.79)	1.17904	1.13177	0.297522	3.25 (0.35- 29.88)	-0.0164025	0.812147	0.983887	0.984999	0.98 (0.20- 4.83)	1.49381	1.64397	0.398555	4.45 (0.18-111.72)	1.55865	1.51719	0.343886	4.75 (0.24- 92.98)
Interleukin-20 receptor subunit alpha (IL-20RA)	AQP4+NMOSD	7	3.8306	2.14381	0.134012	46.09 (0.69-3079.30)	0.835157	1.06479	0.43284	2.31 (0.29- 18.58)	0.0719769	0.72694	0.921128	0.980248	1.07 (0.26- 4.47)	1.08813	1.51116	0.498563	2.97 (0.15- 57.40)	0.971575	1.67637	0.583294	2.64 (0.10- 70.62)
Interleukin-22 receptor subunit alpha-1 (IL-22RA1)	AQP4+NMOSD	6	-1.56557	2.21101	0.517977	0.21 (0.00-15.93)	-0.492166	1.13653	0.664984	0.61 (0.07- 5.67)	0.184245	0.908624	0.839312	0.966364	1.20 (0.20- 7.14)	-1.19037	1.76107	0.529077	0.30 (0.01- 9.60)	-1.20792	1.78565	0.52877	0.30 (0.01- 9.89)
Interleukin-24 (IL-24)	AQP4+NMOSD	4	-2.77485	7.63849	0.751205	0.06 (0.00-198114.39)	2.91579	1.33259	0.0286642	18.46 (1.36- 251.56)	2.26195	1.01427	0.0257394	0.557182	9.60 (1.32- 70.10)	3.14718	1.76263	0.172163	23.27 (0.74- 736.51)	3.3189	1.77982	0.159081	27.63 (0.84- 904.46)
Interleukin-2 receptor subunit beta (IL-2RB)	AQP4+NMOSD	7	-2.83569	2.25207	0.26356	0.06 (0.00-4.85)	-1.55265	1.08287	0.151622	0.21 (0.03-1.77)	-0.959312	0.823088	0.243815	0.794534	0.38 (0.08-1.92)	-1.70521	1.42446	0.276419	0.18 (0.01-2.96)	-1.81363	1.50361	0.273145	0.16 (0.01-3.11)
Interleukin-33 (IL-33)	AQP4+NMOSD	9	-3.20795	2.48922	0.238444	0.04 (0.00- 5.32)	-0.684289	0.99561	0.49189	0.50 (0.07- 3.55)	-0.669516	0.70869	0.3448	0.794534	0.51 (0.13- 2.05)	-0.861067	1.60018	0.605146	0.42 (0.02- 9.73)	-0.834277	1.69293	0.635394	0.43 (0.02-11.99)
Interleukin-4 (IL-4)	AQP4+NMOSD	9	-3.62836	1.69929	0.0701273	0.03 (0.00- 0.74)	-0.153428	0.938427	0.870129	0.86 (0.14- 5.40)	-0.0947396	0.68574	0.890117	0.966364	0.91 (0.24- 3.49)	-0.33124	1.31214	0.807064	0.72 (0.05- 9.40)	0.158753	1.60341	0.923567	1.17 (0.05-27.15)
Interleukin-5 (IL-5)	AQP4+NMOSD	9	1.78569	1.75477	0.342735	5.96 (0.19-185.87)	-0.198439	0.938193	0.832487	0.82 (0.13- 5.16)	0.245621	0.675694	0.716225	0.942035	1.28 (0.34- 4.81)	-0.29166	1.26825	0.823886	0.75 (0.06- 8.97)	-0.365704	1.34474	0.792547	0.69 (0.05- 9.68)
Interleukin-6 (IL-6)	AQP4+NMOSD	5	-0.162848	1.62084	0.926308	0.85 (0.04-20.37)	0.0551523	0.795925	0.944756	1.06 (0.22- 5.03)	0.0134197	0.713754	0.984999	0.984999	1.01 (0.25- 4.11)	-0.138662	0.911737	0.886482	0.87 (0.15- 5.20)	1.03779	1.2506	0.453289	2.82 (0.24-32.75)
Interleukin-7 (IL-7)	AQP4+NMOSD	8	3.11849	2.52462	0.262916	22.61 (0.16-3186.75)	1.02597	1.04738	0.327307	2.79 (0.36- 21.73)	0.846665	0.816219	0.299595	0.794534	2.33 (0.47- 11.55)	0.770732	1.62056	0.648845	2.16 (0.09- 51.78)	0.622603	1.74225	0.731357	1.86 (0.06- 56.68)
Interleukin-8 (IL-8)	AQP4+NMOSD	11	-1.68844	2.03711	0.428628	0.18 (0.00-10.02)	-1.33244	0.930594	0.152195	0.26 (0.04- 1.63)	-0.814846	0.662299	0.218573	0.794534	0.44 (0.12- 1.62)	-1.9645	1.48198	0.21446	0.14 (0.01- 2.56)	-1.13422	1.73792	0.52871	0.32 (0.01- 9.70)
Latency-associated peptide transforming growth factor beta 1 (LAP TGF-beta-1)	AQP4+NMOSD	15	-0.483346	0.776004	0.544146	0.62 (0.13- 2.82)	-0.532236	0.672795	0.428896	0.59 (0.16- 2.20)	-0.251629	0.472852	0.594621	0.935926	0.78 (0.31- 1.96)	-0.428144	0.712484	0.557499	0.65 (0.16- 2.63)	0.3924	1.08413	0.722795	1.48 (0.18-12.40)
Leukemia inhibitory factor (LIF)	AQP4+NMOSD	7	1.64726	2.41459	0.52542	5.19 (0.05-589.84)	-1.67022	1.15912	0.149601	0.19 (0.02- 1.83)	-1.34748	0.814654	0.0981157	0.794534	0.26 (0.05- 1.28)	-2.31049	1.66153	0.213738	0.10 (0.00- 2.58)	-2.58242	1.76841	0.194503	0.08 (0.00- 2.42)
Leukemia inhibitory factor receptor (LIF-R)	AQP4+NMOSD	12	-0.460626	0.798325	0.576703	0.63 (0.13- 3.02)	-0.187488	0.53986	0.728374	0.83 (0.29- 2.39)	-0.167952	0.434297	0.698963	0.942035	0.85 (0.36- 1.98)	-0.236212	0.55089	0.676357	0.79 (0.27- 2.32)	0.692116	0.969356	0.490103	2.00 (0.30-13.36)
Monocyte chemotactic protein 1 (MCP-1)	AQP4+NMOSD	15	0.663294	0.840977	0.444422	1.94 (0.37-10.09)	0.20213	0.571916	0.723769	1.22 (0.40- 3.75)	0.196782	0.424222	0.642744	0.942035	1.22 (0.53- 2.80)	0.419952	0.594253	0.491355	1.52 (0.47- 4.88)	0.194811	0.893101	0.830476	1.22 (0.21- 7.00)
Monocyte chemotactic protein 2 (MCP-2)	AQP4+NMOSD	18	-0.332551	0.24132	0.187156	0.72 (0.45-1.15)	-0.328092	0.262747	0.211776	0.72 (0.43-1.21)	-0.222337	0.200823	0.268237	0.794534	0.80 (0.54-1.19)	-0.282308	0.227905	0.232284	0.75 (0.48-1.18)	-0.297847	0.451161	0.517985	0.74 (0.31-1.80)
Monocyte chemotactic protein 3 (MCP-3)	AQP4+NMOSD	10	0.722624	1.00642	0.493181	2.06 (0.29-14.81)	0.00280399	0.652956	0.996574	1.00 (0.28- 3.61)	-0.0995114	0.483564	0.836957	0.966364	0.91 (0.35- 2.34)	0.180418	0.694632	0.800914	1.20 (0.31- 4.67)	-1.24809	1.09543	0.28397	0.29 (0.03- 2.46)
Monocyte chemotactic protein 4 (MCP-4)	AQP4+NMOSD	14	1.63741	0.84354	0.0760958	5.14 (0.98-26.86)	0.537312	0.49916	0.281734	1.71 (0.64- 4.55)	0.434428	0.381212	0.254455	0.794534	1.54 (0.73- 3.26)	0.582818	0.502913	0.267348	1.79 (0.67- 4.80)	0.315541	0.647684	0.63424	1.37 (0.39- 4.88)
Macrophage inflammatory protein 1-alpha (MIP-1 alpha)	AQP4+NMOSD	12	0.189151	0.631308	0.770604	1.21 (0.35-4.16)	0.0464799	0.368779	0.899702	1.05 (0.51-2.16)	0.115086	0.328063	0.725734	0.942035	1.12 (0.59-2.13)	0.0365837	0.366775	0.922342	1.04 (0.51-2.13)	0.409605	0.850932	0.639693	1.51 (0.28-7.98)
Matrix metalloproteinase-1 (MMP-1)	AQP4+NMOSD	12	2.04017	0.999855	0.0685938	7.69 (1.08-54.59)	0.749657	0.660837	0.256625	2.12 (0.58- 7.73)	0.153037	0.494761	0.757081	0.942035	1.17 (0.44- 3.07)	0.630959	0.730626	0.406251	1.88 (0.45- 7.87)	0.464365	0.985416	0.646679	1.59 (0.23-10.98)
Matrix metalloproteinase-10 (MMP-10)	AQP4+NMOSD	7	-0.777157	2.01957	0.7162	0.46 (0.01-24.08)	-0.292774	1.05563	0.781514	0.75 (0.09- 5.91)	-0.396006	0.799583	0.620412	0.935926	0.67 (0.14- 3.23)	0.0718935	1.31439	0.958155	1.07 (0.08-14.13)	-1.76764	1.59705	0.310763	0.17 (0.01- 3.91)
Neurturin (NRTN)	AQP4+NMOSD	8	0.0491086	2.15349	0.982546	1.05 (0.02-71.52)	-1.50506	1.01368	0.13761	0.22 (0.03- 1.62)	-0.997092	0.774916	0.198196	0.794534	0.37 (0.08- 1.68)	-1.83063	1.43225	0.241945	0.16 (0.01- 2.66)	-1.97384	1.48086	0.224311	0.14 (0.01- 2.53)
Neurotrophin-3 (NT-3)	AQP4+NMOSD	13	0.490372	1.4597	0.743237	1.63 (0.09-28.54)	0.386868	0.769226	0.615012	1.47 (0.33- 6.65)	0.0490313	0.621908	0.93716	0.980248	1.05 (0.31- 3.55)	0.555861	1.31361	0.679666	1.74 (0.13-22.89)	0.555861	1.33558	0.684615	1.74 (0.13-23.89)
Osteoprotegerin (OPG)	AQP4+NMOSD	14	-0.830497	0.987451	0.416764	0.44 (0.06-3.02)	-0.0877005	0.60599	0.88493	0.92 (0.28-3.00)	-0.340984	0.454974	0.453582	0.873336	0.71 (0.29-1.73)	-0.0933116	0.748764	0.90273	0.91 (0.21-3.95)	0.0100663	0.977517	0.99194	1.01 (0.15-6.86)
Oncostatin-M (OSM)	AQP4+NMOSD	11	-1.38797	2.78033	0.629606	0.25 (0.00- 58.06)	-0.139842	0.892171	0.875447	0.87 (0.15- 5.00)	-0.3198	0.87198	0.713804	0.942035	0.73 (0.13- 4.01)	1.74608	1.40259	0.241552	5.73 (0.37- 89.58)	1.66986	1.64985	0.335338	5.31 (0.21-134.77)
Programmed cell death 1 ligand 1 (PD-L1)	AQP4+NMOSD	16	-0.807434	1.12142	0.483367	0.45 (0.05-4.02)	-0.599266	0.687874	0.383653	0.55 (0.14-2.11)	-0.840066	0.506313	0.0970788	0.794534	0.43 (0.16-1.16)	-0.705403	1.00732	0.494473	0.49 (0.07-3.56)	-0.79036	1.17113	0.510028	0.45 (0.05-4.50)
Stem cell factor (SCF)	AQP4+NMOSD	25	-0.815666	0.684793	0.245757	0.44 (0.12- 1.69)	0.093038	0.489466	0.849246	1.10 (0.42- 2.86)	0.353014	0.332689	0.288647	0.794534	1.42 (0.74- 2.73)	0.016497	0.533941	0.975607	1.02 (0.36- 2.90)	0.85124	0.822205	0.310842	2.34 (0.47-11.74)
SIR2-like protein 2 (SIRT2)	AQP4+NMOSD	8	4.37646	3.64506	0.275131	79.56 (0.06-100787.66)	1.63471	1.14573	0.153644	5.13 (0.54- 48.44)	1.07895	0.868667	0.214209	0.794534	2.94 (0.54- 16.14)	2.06209	1.68443	0.260475	7.86 (0.29- 213.49)	2.0363	1.77589	0.289212	7.66 (0.24- 248.90)
Signaling lymphocytic activation molecule (SLAMF1)	AQP4+NMOSD	16	-1.21994	1.29353	0.361615	0.30 (0.02-3.73)	-0.730781	0.727108	0.314872	0.48 (0.12-2.00)	-0.204468	0.495897	0.680105	0.942035	0.82 (0.31-2.15)	-0.813669	1.46054	0.585677	0.44 (0.03-7.76)	-0.586314	1.42766	0.687112	0.56 (0.03-9.13)
Sulfotransferase 1A1 (ST1A1)	AQP4+NMOSD	17	-1.04523	0.956119	0.291554	0.35 (0.05-2.29)	0.174047	0.537935	0.746281	1.19 (0.41-3.42)	0.431772	0.385369	0.262538	0.794534	1.54 (0.72-3.28)	-0.012557	0.600117	0.983565	0.99 (0.30-3.20)	-0.493252	1.03924	0.641465	0.61 (0.08-4.68)
STAM-binding protein (STAMPB)	AQP4+NMOSD	7	-2.68062	2.54831	0.340995	0.07 (0.00-10.12)	-1.00974	1.22006	0.407889	0.36 (0.03- 3.98)	-0.176809	0.912969	0.846439	0.966364	0.84 (0.14- 5.02)	-1.25675	1.60523	0.463452	0.28 (0.01- 6.62)	-1.28768	1.67759	0.471855	0.28 (0.01- 7.39)
Transforming growth factor alpha (TGF-alpha)	AQP4+NMOSD	9	-0.81843	2.42088	0.745222	0.44 (0.00-50.73)	-0.666224	0.98651	0.499463	0.51 (0.07- 3.55)	-0.204148	0.684351	0.765468	0.942035	0.82 (0.21- 3.12)	-0.531082	1.35756	0.705861	0.59 (0.04- 8.41)	-0.579515	1.44841	0.69955	0.56 (0.03- 9.58)
Tumor necrosis factor (TNF)	AQP4+NMOSD	12	2.31251	1.5149	0.15787	10.10 (0.52-196.71)	1.70522	0.839043	0.0421189	5.50 (1.06- 28.50)	1.57666	0.596247	0.00818572	0.2483	4.84 (1.50- 15.57)	1.49367	1.15697	0.223169	4.45 (0.46- 43.01)	1.22845	1.32334	0.373175	3.42 (0.26- 45.70)
TNF-beta (TNFB)	AQP4+NMOSD	15	0.70694	0.536266	0.21017	2.03 (0.71- 5.80)	0.61761	0.362776	0.0886702	1.85 (0.91- 3.78)	0.633883	0.293186	0.0306144	0.557182	1.88 (1.06- 3.35)	0.679519	0.382684	0.0975202	1.97 (0.93- 4.18)	0.499092	0.922801	0.597115	1.65 (0.27-10.05)
Tumor necrosis factor receptor superfamily member 9 (TNFRSF9)	AQP4+NMOSD	17	2.8046	1.50579	0.0822297	16.52 (0.86-316.07)	1.47559	0.665553	0.026617	4.37 (1.19- 16.12)	1.8214	0.461035	7.79e-05	0.00709197	6.18 (2.50- 15.26)	1.26731	0.890893	0.174081	3.55 (0.62- 20.36)	0.439009	1.22463	0.724668	1.55 (0.14- 17.10)
Tumor necrosis factor ligand superfamily member 14 (TNFSF14)	AQP4+NMOSD	19	0.0753415	0.619031	0.904557	1.08 (0.32-3.63)	0.231609	0.520713	0.65647	1.26 (0.45-3.50)	-0.35583	0.372877	0.33994	0.794534	0.70 (0.34-1.46)	0.327841	0.585195	0.582232	1.39 (0.44-4.37)	-1.11783	1.08791	0.317792	0.33 (0.04-2.76)
TNF-related apoptosis ligand (TRAIL)	AQP4+NMOSD	19	0.243291	0.563702	0.67146	1.28 (0.42-3.85)	0.253198	0.451448	0.574895	1.29 (0.53-3.12)	-0.263488	0.3201	0.410427	0.852719	0.77 (0.41-1.44)	0.167241	0.429206	0.701366	1.18 (0.51-2.74)	0.229763	0.805691	0.778765	1.26 (0.26-6.10)
TNF-related activation cytokine (TRANCE)	AQP4+NMOSD	18	-0.00593028	0.71171	0.993455	0.99 (0.25-4.01)	0.290914	0.512837	0.570535	1.34 (0.49-3.65)	-0.18391	0.360624	0.610067	0.935926	0.83 (0.41-1.69)	0.100944	0.640236	0.876577	1.11 (0.32-3.88)	0.180218	0.889509	0.841849	1.20 (0.21-6.85)
Thymic stromal lymphopoietin (TSLP)	AQP4+NMOSD	11	-1.93922	1.46448	0.218088	0.14 (0.01-2.54)	-0.521934	0.85169	0.539995	0.59 (0.11-3.15)	-0.0913527	0.619639	0.882794	0.966364	0.91 (0.27-3.07)	-1.49968	1.40394	0.31054	0.22 (0.01-3.50)	-1.49968	1.43027	0.319076	0.22 (0.01-3.68)
Tumor necrosis factor (Ligand) superfamily member 12 (TWEAK)	AQP4+NMOSD	21	0.0101715	0.832553	0.99038	1.01 (0.20- 5.17)	0.17102	0.59818	0.774954	1.19 (0.37- 3.83)	0.303915	0.378958	0.422566	0.854523	1.36 (0.64- 2.85)	0.170068	0.685892	0.8067	1.19 (0.31- 4.55)	0.483793	1.00088	0.634083	1.62 (0.23-11.54)
Urokinase-type plasminogen activator (uPA)	AQP4+NMOSD	20	-1.74812	0.759339	0.0334818	0.17 (0.04-0.77)	-1.1228	0.564416	0.0466662	0.33 (0.11-0.98)	-0.558799	0.375119	0.136314	0.794534	0.57 (0.27-1.19)	-1.41584	0.662595	0.0458352	0.24 (0.07-0.89)	-1.1876	1.02164	0.259447	0.30 (0.04-2.26)
Vascular endothelial growth factor A (VEGF_A)	AQP4+NMOSD	19	0.170348	0.640134	0.793352	1.19 (0.34-4.16)	-0.157989	0.35967	0.660473	0.85 (0.42-1.73)	0.253358	0.37038	0.493944	0.906655	1.29 (0.62-2.66)	-0.12056	0.352773	0.736497	0.89 (0.44-1.77)	0.241952	0.9061	0.792485	1.27 (0.22-7.52)
Eukaryotic translation initiation factor 4E-binding protein 1 (4EBP1)	AQP4-NMOSD	7	-2.45148	3.20154	0.478412	0.09 (0.00-45.77)	-1.22363	1.32613	0.356161	0.29 (0.02- 3.96)	-0.675791	0.955027	0.479184	0.969299	0.51 (0.08- 3.31)	-2.0145	2.12466	0.379659	0.13 (0.00- 8.58)	-2.14125	2.19363	0.366701	0.12 (0.00- 8.66)
Adenosine Deaminase (ADA)	AQP4-NMOSD	8	0.755061	0.445715	0.141196	2.13 (0.89- 5.10)	0.611725	0.389634	0.116416	1.84 (0.86- 3.96)	0.488448	0.376365	0.194355	0.969299	1.63 (0.78- 3.41)	0.675705	0.38947	0.126338	1.97 (0.92- 4.22)	1.66922	1.53295	0.312264	5.31 (0.26-107.10)
Artemin (ARTN)	AQP4-NMOSD	15	3.16741	2.42116	0.213458	23.75 (0.21-2732.26)	0.921283	0.901272	0.306685	2.51 (0.43- 14.70)	1.01807	0.666192	0.126466	0.969299	2.77 (0.75- 10.21)	0.398999	1.62498	0.809601	1.49 (0.06- 36.02)	0.497064	1.64428	0.766869	1.64 (0.07- 41.26)
Axin-1 (AXIN1)	AQP4-NMOSD	7	-1.41741	2.44602	0.587394	0.24 (0.00-29.28)	-0.36493	1.24423	0.769294	0.69 (0.06- 7.95)	-0.524514	0.947572	0.579897	0.969299	0.59 (0.09- 3.79)	-0.456828	1.89487	0.817515	0.63 (0.02-25.97)	-0.415427	1.8071	0.825817	0.66 (0.02-22.79)
Beta-nerve growth factor (Beta-NGF)	AQP4-NMOSD	13	-0.419596	2.4985	0.869679	0.66 (0.00-88.01)	-0.103348	1.01166	0.918633	0.90 (0.12- 6.55)	-0.0680748	0.78728	0.931094	0.986893	0.93 (0.20- 4.37)	-0.191066	1.36111	0.890692	0.83 (0.06-11.90)	-0.158513	1.48345	0.91667	0.85 (0.05-15.63)
Caspase 8 (CASP-8)	AQP4-NMOSD	10	-2.88189	1.65839	0.120452	0.06 (0.00- 1.45)	0.5944	1.02629	0.562471	1.81 (0.24- 13.54)	0.215154	0.725869	0.766918	0.969299	1.24 (0.30- 5.14)	0.878281	1.19984	0.482794	2.41 (0.23- 25.28)	2.07315	1.6253	0.234052	7.95 (0.33-192.24)
Eotaxin-1 (CCL11)	AQP4-NMOSD	17	-2.05084	1.24704	0.120847	0.13 (0.01-1.48)	-1.47975	0.735446	0.0442158	0.23 (0.05-0.96)	-1.01178	0.505997	0.045547	0.828955	0.36 (0.13-0.98)	-1.00936	0.992662	0.324367	0.36 (0.05-2.55)	-0.684112	1.29507	0.604581	0.50 (0.04-6.39)
C-C motif chemokine 19 (CCL19)	AQP4-NMOSD	15	-0.600103	0.861044	0.49811	0.55 (0.10- 2.97)	0.287851	0.728108	0.692592	1.33 (0.32- 5.56)	-0.615752	0.522438	0.238553	0.969299	0.54 (0.19- 1.50)	0.195947	0.761014	0.800554	1.22 (0.27- 5.41)	0.0377455	1.25288	0.976391	1.04 (0.09-12.10)
C-C motif chemokine 20 (CCL20)	AQP4-NMOSD	12	-0.636836	2.88365	0.829658	0.53 (0.00-150.67)	-0.343995	1.0411	0.741086	0.71 (0.09- 5.46)	-0.96316	0.718055	0.179808	0.969299	0.38 (0.09- 1.56)	-0.0767573	1.47227	0.959355	0.93 (0.05- 16.59)	0.307838	1.50611	0.84178	1.36 (0.07- 26.04)
C-C motif chemokine 23 (CCL23)	AQP4-NMOSD	18	0.230215	0.603101	0.707691	1.26 (0.39-4.11)	0.270254	0.479464	0.572986	1.31 (0.51-3.35)	0.12244	0.405916	0.762928	0.969299	1.13 (0.51-2.50)	0.235183	0.501434	0.645013	1.27 (0.47-3.38)	-0.436718	1.35087	0.750421	0.65 (0.05-9.12)
C-C motif chemokine 25 (CCL25)	AQP4-NMOSD	18	-0.322649	0.585888	0.589447	0.72 (0.23-2.28)	-0.219755	0.41828	0.599321	0.80 (0.35-1.82)	-0.23214	0.341985	0.497264	0.969299	0.79 (0.41-1.55)	-0.15802	0.399077	0.697057	0.85 (0.39-1.87)	0.25095	0.857138	0.773236	1.29 (0.24-6.90)
C-C motif chemokine 28 (CCL28)	AQP4-NMOSD	15	-1.18533	1.49659	0.442562	0.31 (0.02- 5.74)	-0.199626	0.982353	0.838969	0.82 (0.12- 5.62)	0.409791	0.700876	0.55876	0.969299	1.51 (0.38- 5.95)	-0.291047	1.58353	0.856809	0.75 (0.03-16.65)	-0.269778	1.77534	0.881387	0.76 (0.02-24.78)
C-C motif chemokine 4 (CCL4)	AQP4-NMOSD	12	0.675388	0.573169	0.26594	1.96 (0.64- 6.04)	0.3399	0.41495	0.41271	1.40 (0.62- 3.17)	0.128963	0.383539	0.736687	0.969299	1.14 (0.54- 2.41)	0.354988	0.472612	0.468346	1.43 (0.56- 3.60)	1.07525	1.08836	0.344406	2.93 (0.35-24.74)
Natural killer cell receptor 2B4 (CD244)	AQP4-NMOSD	15	-1.30939	1.27853	0.324453	0.27 (0.02-3.31)	-1.40556	0.719228	0.0506705	0.25 (0.06-1.00)	-1.28085	0.518748	0.0135448	0.410859	0.28 (0.10-0.77)	-1.3937	0.704571	0.0679442	0.25 (0.06-0.99)	-1.29474	1.13481	0.273041	0.27 (0.03-2.53)
CD40L receptor (CD40)	AQP4-NMOSD	12	0.276342	0.694438	0.69904	1.32 (0.34- 5.14)	-0.442725	0.414022	0.284922	0.64 (0.29- 1.45)	-0.342	0.512639	0.504685	0.969299	0.71 (0.26- 1.94)	-0.429254	0.405985	0.313036	0.65 (0.29- 1.44)	-0.662082	1.53449	0.674462	0.52 (0.03-10.44)
T-cell surface glycoprotein CD5 (CD5)	AQP4-NMOSD	17	1.81464	1.5856	0.270371	6.14 (0.27-137.33)	-0.358804	0.809562	0.657616	0.70 (0.14- 3.41)	-0.766909	0.573453	0.181107	0.969299	0.46 (0.15- 1.43)	-0.0458692	0.965672	0.962703	0.96 (0.14- 6.34)	0.132706	1.13702	0.90854	1.14 (0.12- 10.60)
T-cell surface glycoprotein CD6 isoform (CD6)	AQP4-NMOSD	11	-0.303933	0.443921	0.510805	0.74 (0.31-1.76)	-0.0540722	0.352405	0.878053	0.95 (0.47-1.89)	-0.190419	0.309363	0.538212	0.969299	0.83 (0.45-1.52)	-0.13854	0.34467	0.696178	0.87 (0.44-1.71)	-1.06278	0.820085	0.224107	0.35 (0.07-1.72)
CUB domain-containing protein 1 (CDCP1)	AQP4-NMOSD	19	0.741292	0.920143	0.431583	2.10 (0.35-12.74)	0.864665	0.667073	0.194904	2.37 (0.64- 8.78)	0.496513	0.473872	0.29474	0.969299	1.64 (0.65- 4.16)	0.929413	0.751814	0.232263	2.53 (0.58-11.06)	0.955073	1.15922	0.420783	2.60 (0.27-25.21)
Macrophage colony-stimulating factor 1 (CSF-1)	AQP4-NMOSD	11	0.0775109	1.77017	0.96603	1.08 (0.03- 34.71)	1.50838	0.906518	0.0961267	4.52 (0.76- 26.71)	2.15789	0.673712	0.00136006	0.123766	8.65 (2.31- 32.41)	1.22545	0.955679	0.22867	3.41 (0.52- 22.17)	1.82311	1.53954	0.263721	6.19 (0.30-126.55)
Cystatin D (CST5)	AQP4-NMOSD	27	0.19377	0.512889	0.708767	1.21 (0.44-3.32)	-0.0390982	0.446468	0.930217	0.96 (0.40-2.31)	-0.31127	0.328805	0.343806	0.969299	0.73 (0.38-1.40)	0.0612239	0.455479	0.894108	1.06 (0.44-2.60)	0.133956	0.927046	0.886222	1.14 (0.19-7.04)
Fractalkine (CX3CL1)	AQP4-NMOSD	14	4.67582	2.55372	0.0920322	107.32 (0.72-16012.24)	0.881428	1.12374	0.432823	2.41 (0.27- 21.84)	-1.03806	0.74248	0.162085	0.969299	0.35 (0.08- 1.52)	1.18502	1.60787	0.474205	3.27 (0.14- 76.43)	1.09397	2.09935	0.611059	2.99 (0.05- 182.86)
C-X-C motif chemokine 1 (CXCL1)	AQP4-NMOSD	9	0.491552	0.940497	0.617346	1.63 (0.26-10.33)	0.410789	0.607554	0.498954	1.51 (0.46- 4.96)	-0.0174961	0.524263	0.973377	0.988303	0.98 (0.35- 2.75)	0.408647	0.609417	0.521389	1.50 (0.46- 4.97)	-0.305183	1.48045	0.841829	0.74 (0.04-13.42)
C-X-C motif chemokine 10 (CXCL10)	AQP4-NMOSD	17	-0.245292	1.08134	0.82361	0.78 (0.09-6.52)	-0.0325409	0.767881	0.966198	0.97 (0.21-4.36)	0.293734	0.556226	0.597441	0.969299	1.34 (0.45-3.99)	-0.113391	0.901254	0.901446	0.89 (0.15-5.22)	0.131778	1.09786	0.905953	1.14 (0.13-9.81)
C-X-C motif chemokine 11 (CXCL11)	AQP4-NMOSD	16	-1.611	1.53493	0.311703	0.20 (0.01-4.04)	-0.0802336	0.737911	0.913416	0.92 (0.22-3.92)	0.230616	0.541144	0.669989	0.969299	1.26 (0.44-3.64)	0.0259624	0.793015	0.974314	1.03 (0.22-4.86)	-0.341147	1.24828	0.788354	0.71 (0.06-8.21)
C-X-C motif chemokine 5 (CXCL5)	AQP4-NMOSD	11	-0.45038	0.638289	0.498289	0.64 (0.18- 2.23)	-0.187087	0.498517	0.707447	0.83 (0.31- 2.20)	0.0732838	0.437311	0.866915	0.986893	1.08 (0.46- 2.54)	-0.20784	0.508083	0.691114	0.81 (0.30- 2.20)	0.241737	1.12866	0.83471	1.27 (0.14-11.63)
C-X-C motif chemokine 6 (CXCL6)	AQP4-NMOSD	7	0.0465265	0.638302	0.944719	1.05 (0.30-3.66)	-0.034635	0.448396	0.938431	0.97 (0.40-2.33)	-0.152067	0.41339	0.712983	0.969299	0.86 (0.38-1.93)	-0.0410907	0.454998	0.930981	0.96 (0.39-2.34)	-0.233039	0.939824	0.812433	0.79 (0.13-5.00)
C-X-C motif chemokine 9 (CXCL9)	AQP4-NMOSD	15	0.752408	1.81164	0.684682	2.12 (0.06-73.94)	0.658221	0.886564	0.457821	1.93 (0.34-10.98)	0.414744	0.610172	0.496684	0.969299	1.51 (0.46- 5.01)	0.373246	1.35018	0.786248	1.45 (0.10-20.48)	0.560414	1.69445	0.745742	1.75 (0.06-48.50)
Delta and Notch-like epidermal growth factor related receptor (DNER)	AQP4-NMOSD	11	1.79027	1.2895	0.198433	5.99 (0.48-75.02)	0.327737	0.71591	0.647103	1.39 (0.34- 5.65)	-0.184303	0.585458	0.752912	0.969299	0.83 (0.26- 2.62)	0.517992	0.764009	0.513158	1.68 (0.38- 7.50)	1.03477	1.52974	0.514105	2.81 (0.14-56.43)
Protein S100-A12 (EN-RAGE)	AQP4-NMOSD	12	0.340985	1.35979	0.807074	1.41 (0.10-20.21)	-0.10157	0.868331	0.906883	0.90 (0.16- 4.95)	0.409971	0.631812	0.516415	0.969299	1.51 (0.44- 5.20)	-0.477022	0.995526	0.641204	0.62 (0.09- 4.37)	-1.01671	1.43159	0.492364	0.36 (0.02- 5.98)
Fibroblast growth factor 19 (FGF-19)	AQP4-NMOSD	14	-0.190226	1.67113	0.911254	0.83 (0.03-21.87)	-1.19893	0.810694	0.13917	0.30 (0.06- 1.48)	-0.655973	0.59438	0.269756	0.969299	0.52 (0.16- 1.66)	-1.23236	0.867647	0.179043	0.29 (0.05- 1.60)	-0.987112	1.20373	0.426973	0.37 (0.04- 3.94)
Fibroblast growth factor 21 (FGF-21)	AQP4-NMOSD	11	-1.61748	1.89955	0.41657	0.20 (0.00- 8.21)	-0.151194	0.822995	0.854239	0.86 (0.17- 4.31)	-0.0590003	0.57696	0.91855	0.986893	0.94 (0.30- 2.92)	0.310506	0.961354	0.753357	1.36 (0.21- 8.98)	0.104189	1.34931	0.939975	1.11 (0.08-15.62)
Fibroblast growth factor 23 (FGF-23)	AQP4-NMOSD	9	-5.67695	3.11183	0.110865	0.00 (0.00- 1.53)	-0.929512	1.141	0.415276	0.39 (0.04- 3.69)	-0.263614	0.82233	0.748537	0.969299	0.77 (0.15- 3.85)	-1.71572	1.32682	0.232061	0.18 (0.01- 2.42)	-0.920776	1.8685	0.635401	0.40 (0.01-15.51)
Fibroblast growth factor 5 (FGF-5)	AQP4-NMOSD	15	0.268922	0.50369	0.602418	1.31 (0.49-3.51)	0.315492	0.37544	0.400726	1.37 (0.66-2.86)	0.141169	0.34472	0.68216	0.969299	1.15 (0.59-2.26)	0.314637	0.377964	0.419129	1.37 (0.65-2.87)	-0.652911	1.19778	0.594261	0.52 (0.05-5.45)
Fms-related tyrosine kinase 3 ligand (FIt3L)	AQP4-NMOSD	23	2.05058	1.4709	0.177865	7.77 (0.44-138.87)	0.252466	0.708686	0.721657	1.29 (0.32- 5.16)	-0.0849997	0.509745	0.867567	0.986893	0.92 (0.34- 2.49)	0.865527	1.18672	0.473486	2.38 (0.23- 24.32)	-1.71639	1.39322	0.230968	0.18 (0.01- 2.76)
Glial cell line-derived neutrophic factor (hGDNF)	AQP4-NMOSD	11	-0.815634	0.816861	0.344125	0.44 (0.09-2.19)	-0.765565	0.58467	0.1904	0.47 (0.15-1.46)	-0.528904	0.489705	0.280122	0.969299	0.59 (0.23-1.54)	-0.879164	0.597971	0.172245	0.42 (0.13-1.34)	-0.125945	1.06071	0.907836	0.88 (0.11-7.05)
Hepatocyte growth factor (HGF)	AQP4-NMOSD	10	-1.00464	1.79919	0.591865	0.37 (0.01-12.45)	-0.814294	0.973809	0.403046	0.44 (0.07- 2.99)	-0.696517	0.747148	0.351215	0.969299	0.50 (0.12- 2.16)	-0.588729	1.31981	0.666084	0.56 (0.04- 7.38)	-0.0699799	1.49971	0.963801	0.93 (0.05-17.63)
Interferon gamma (IFN-gamma)	AQP4-NMOSD	6	6.71224	2.36102	0.0467285	822.41 (8.04-84106.84)	1.48668	1.56891	0.343341	4.42 (0.20- 95.75)	0.385786	1.0335	0.708938	0.969299	1.47 (0.19- 11.15)	3.06989	2.59383	0.289795	21.54 (0.13- 3476.57)	2.93423	2.9945	0.372149	18.81 (0.05- 6657.16)
Interleukin-10 (IL-10)	AQP4-NMOSD	13	-3.08838	1.91399	0.134913	0.05 (0.00-1.94)	-0.321973	0.950919	0.734917	0.72 (0.11-4.67)	-0.286067	0.657507	0.663505	0.969299	0.75 (0.21-2.73)	-0.201418	1.23465	0.873125	0.82 (0.07-9.19)	-1.26639	1.50425	0.416321	0.28 (0.01-5.38)
Interleukin-10 receptor subunit alpha (IL-10RA)	AQP4-NMOSD	7	-3.70682	1.51833	0.0585545	0.02 (0.00- 0.48)	-2.32462	1.14289	0.041954	0.10 (0.01- 0.92)	-1.28804	0.818598	0.11561	0.969299	0.28 (0.06- 1.37)	-2.05394	1.33068	0.17365	0.13 (0.01- 1.74)	-0.600886	2.04296	0.778572	0.55 (0.01-30.06)
Interleukin-10 receptor subunit beta (IL10RB)	AQP4-NMOSD	13	-0.654295	0.700942	0.370624	0.52 (0.13- 2.05)	-0.325949	0.395701	0.410095	0.72 (0.33- 1.57)	0.190301	0.535744	0.722433	0.969299	1.21 (0.42- 3.46)	-0.369154	0.403982	0.378823	0.69 (0.31- 1.53)	0.213923	1.70494	0.902227	1.24 (0.04-35.01)
Interleukin-12 subunit beta (IL-12B)	AQP4-NMOSD	21	-0.847942	0.794843	0.299429	0.43 (0.09-2.03)	-0.435364	0.554481	0.432351	0.65 (0.22-1.92)	-0.481744	0.391023	0.217945	0.969299	0.62 (0.29-1.33)	-0.415748	0.550221	0.458695	0.66 (0.22-1.94)	-0.383439	0.925203	0.682964	0.68 (0.11-4.18)
Interleukin-13 (IL-13)	AQP4-NMOSD	8	1.34205	3.10121	0.680319	3.83 (0.01-1669.74)	-0.0826499	1.17452	0.9439	0.92 (0.09- 9.20)	-0.487668	0.892895	0.584952	0.969299	0.61 (0.11- 3.53)	-0.131804	1.48934	0.931959	0.88 (0.05- 16.24)	-0.109651	1.64095	0.948592	0.90 (0.04- 22.35)
Interleukin-15 receptor subunit alpha (IL-15RA)	AQP4-NMOSD	8	0.432007	0.875954	0.639411	1.54 (0.28-8.58)	-0.0361129	0.398667	0.927823	0.96 (0.44-2.11)	-0.278905	0.357901	0.435815	0.969299	0.76 (0.38-1.53)	0.0262601	0.421309	0.952043	1.03 (0.45-2.34)	0.0262601	1.00854	0.979954	1.03 (0.14-7.41)
Interleukin-17A (IL-17A)	AQP4-NMOSD	9	-1.77668	3.1398	0.589162	0.17 (0.00-79.63)	1.00022	1.12094	0.372232	2.72 (0.30-24.47)	0.973591	0.904536	0.281774	0.969299	2.65 (0.45-15.59)	0.988466	1.67092	0.570472	2.69 (0.10-71.06)	0.732663	1.73354	0.683688	2.08 (0.07-62.20)
Interleukin-17C (IL-17C)	AQP4-NMOSD	16	1.24776	1.32884	0.363657	3.48 (0.26-47.10)	-0.186328	0.772477	0.809394	0.83 (0.18- 3.77)	0.229074	0.584679	0.69521	0.969299	1.26 (0.40- 3.96)	-0.863081	1.18716	0.47841	0.42 (0.04- 4.32)	-1.06039	1.38151	0.454662	0.35 (0.02- 5.19)
Interleukin-18 (IL-18)	AQP4-NMOSD	17	1.37735	1.3473	0.322841	3.96 (0.28-55.59)	-0.47225	0.659495	0.473942	0.62 (0.17- 2.27)	-0.503061	0.674209	0.455577	0.969299	0.60 (0.16- 2.27)	-0.495696	0.738342	0.511565	0.61 (0.14- 2.59)	-1.42362	1.301	0.290043	0.24 (0.02- 3.08)
Interleukin-18 receptor 1 (IL-18R1)	AQP4-NMOSD	13	0.179238	0.458249	0.703166	1.20 (0.49-2.94)	0.00678637	0.36853	0.985308	1.01 (0.49-2.07)	-0.161464	0.31278	0.605699	0.969299	0.85 (0.46-1.57)	-0.0126784	0.330714	0.97005	0.99 (0.52-1.89)	-2.84679	1.03224	0.0173477	0.06 (0.01-0.44)
Interleukin-1 alpha (IL-1 alpha)	AQP4-NMOSD	7	-4.85195	2.64749	0.126334	0.01 (0.00- 1.40)	1.405	1.3496	0.297855	4.08 (0.29- 57.41)	0.333526	0.944726	0.724058	0.969299	1.40 (0.22- 8.89)	2.07583	2.10987	0.363176	7.97 (0.13-498.29)	2.07583	2.25483	0.39276	7.97 (0.10-662.02)
Interleukin-2 (IL-2)	AQP4-NMOSD	10	3.55449	2.9207	0.258285	34.97 (0.11-10711.50)	2.09041	1.16774	0.0734318	8.09 (0.82- 79.77)	1.40826	0.791597	0.0752373	0.969299	4.09 (0.87- 19.29)	3.52778	2.05415	0.120035	34.05 (0.61- 1908.18)	-1.2097	2.25701	0.604968	0.30 (0.00- 24.88)
Interleukin-20 (IL-20)	AQP4-NMOSD	3	4.13792	3.41726	0.439458	62.67 (0.08-50804.61)	0.852604	1.90015	0.653645	2.35 (0.06- 97.21)	0.173222	1.51859	0.909184	0.986893	1.19 (0.06- 23.33)	1.30531	2.19156	0.61186	3.69 (0.05- 270.64)	1.33138	2.09421	0.589986	3.79 (0.06- 229.53)
Interleukin-20 receptor subunit alpha (IL-20RA)	AQP4-NMOSD	8	-0.508757	2.67361	0.855358	0.60 (0.00-113.47)	-0.369678	1.19656	0.757358	0.69 (0.07- 7.21)	0.0321548	0.786184	0.967376	0.988303	1.03 (0.22- 4.82)	-1.8386	2.57567	0.498432	0.16 (0.00- 24.77)	-1.5982	2.40806	0.528136	0.20 (0.00- 22.68)
Interleukin-22 receptor subunit alpha-1 (IL-22RA1)	AQP4-NMOSD	6	2.55641	2.08467	0.287342	12.89 (0.22-766.91)	1.87411	1.29549	0.147997	6.51 (0.51- 82.54)	1.86239	1.00502	0.0638703	0.968699	6.44 (0.90- 46.17)	2.77088	1.91447	0.207454	15.97 (0.37-680.78)	1.95711	1.99855	0.372422	7.08 (0.14-355.76)
Interleukin-24 (IL-24)	AQP4-NMOSD	5	6.20152	2.28072	0.0726044	493.50 (5.65-43120.00)	2.38286	1.35456	0.0785533	10.84 (0.76- 154.13)	3.01923	1.04152	0.00374513	0.170403	20.48 (2.66- 157.69)	1.98556	1.8338	0.339824	7.28 (0.20- 265.02)	1.586	2.07891	0.488033	4.88 (0.08- 287.34)
Interleukin-2 receptor subunit beta (IL-2RB)	AQP4-NMOSD	8	1.13752	2.07213	0.602845	3.12 (0.05-181.07)	0.428451	1.12335	0.702904	1.53 (0.17- 13.88)	0.728574	0.903685	0.420113	0.969299	2.07 (0.35- 12.18)	0.243345	1.57279	0.881407	1.28 (0.06- 27.83)	0.257422	1.69994	0.883908	1.29 (0.05- 36.21)
Interleukin-33 (IL-33)	AQP4-NMOSD	8	1.69812	3.87391	0.676476	5.46 (0.00-10839.77)	0.291704	1.2646	0.817571	1.34 (0.11- 15.96)	-0.359419	0.936916	0.70126	0.969299	0.70 (0.11- 4.38)	0.896757	1.7627	0.626573	2.45 (0.08- 77.61)	0.808708	1.82488	0.671025	2.25 (0.06- 80.28)
Interleukin-4 (IL-4)	AQP4-NMOSD	8	-0.277379	2.39067	0.911418	0.76 (0.01-82.13)	-0.426926	1.2299	0.728499	0.65 (0.06- 7.27)	-0.535416	0.882122	0.543875	0.969299	0.59 (0.10- 3.30)	0.505676	1.77535	0.784016	1.66 (0.05-53.81)	0.62964	2.02164	0.764529	1.88 (0.04-98.70)
Interleukin-5 (IL-5)	AQP4-NMOSD	9	-0.0140795	1.85189	0.994146	0.99 (0.03-37.17)	-0.0856897	1.08781	0.937213	0.92 (0.11- 7.74)	0.451898	0.793393	0.568965	0.969299	1.57 (0.33- 7.44)	-0.697291	1.71763	0.695413	0.50 (0.02-14.43)	-0.882357	1.91442	0.657142	0.41 (0.01-17.64)
Interleukin-6 (IL-6)	AQP4-NMOSD	6	-0.472187	1.80122	0.806153	0.62 (0.02-21.29)	0.0522883	0.927024	0.95502	1.05 (0.17- 6.48)	-0.0686896	0.813004	0.932668	0.986893	0.93 (0.19- 4.59)	0.0356185	0.997	0.972883	1.04 (0.15- 7.31)	-0.193572	1.46386	0.899956	0.82 (0.05-14.52)
Interleukin-7 (IL-7)	AQP4-NMOSD	6	-3.71983	3.69017	0.370464	0.02 (0.00-33.55)	-0.895451	1.44487	0.535426	0.41 (0.02- 6.93)	-0.936596	1.0598	0.376833	0.969299	0.39 (0.05- 3.13)	-0.291502	2.20027	0.899767	0.75 (0.01-55.76)	-2.50263	2.30155	0.326491	0.08 (0.00- 7.45)
Interleukin-8 (IL-8)	AQP4-NMOSD	11	1.45344	2.30824	0.544559	4.28 (0.05-394.49)	-0.534847	1.11159	0.630406	0.59 (0.07- 5.18)	-0.276436	0.810429	0.733029	0.969299	0.76 (0.15- 3.71)	-0.556482	1.56293	0.7292	0.57 (0.03- 12.27)	-0.31049	1.62413	0.852216	0.73 (0.03- 17.69)
Latency-associated peptide transforming growth factor beta 1 (LAP TGF-beta-1)	AQP4-NMOSD	15	0.0635292	1.29673	0.961671	1.07 (0.08-13.53)	0.301407	0.895339	0.736388	1.35 (0.23- 7.82)	0.100788	0.616825	0.870206	0.986893	1.11 (0.33- 3.71)	0.0295868	1.0056	0.976943	1.03 (0.14- 7.39)	-0.510144	1.43274	0.727103	0.60 (0.04- 9.95)
Leukemia inhibitory factor (LIF)	AQP4-NMOSD	6	-0.264487	3.39797	0.941696	0.77 (0.00-599.16)	1.24555	1.26355	0.324253	3.47 (0.29- 41.35)	1.01282	1.01716	0.319379	0.969299	2.75 (0.38- 20.22)	1.27565	1.73632	0.495521	3.58 (0.12-107.64)	1.29302	1.77842	0.49979	3.64 (0.11-118.95)
Leukemia inhibitory factor receptor (LIF-R)	AQP4-NMOSD	12	0.475687	1.00445	0.645968	1.61 (0.22-11.52)	0.377332	0.695504	0.587454	1.46 (0.37- 5.70)	-0.214817	0.549353	0.69577	0.969299	0.81 (0.27- 2.37)	0.462718	0.702149	0.52345	1.59 (0.40- 6.29)	0.722442	1.46726	0.632134	2.06 (0.12-36.54)
Monocyte chemotactic protein 1 (MCP-1)	AQP4-NMOSD	15	0.0540873	1.23214	0.965654	1.06 (0.09-11.81)	0.410393	0.701163	0.558344	1.51 (0.38- 5.96)	0.0522946	0.500209	0.916736	0.986893	1.05 (0.40- 2.81)	0.414279	0.708173	0.56786	1.51 (0.38- 6.06)	-0.582069	1.30903	0.663364	0.56 (0.04- 7.27)
Monocyte chemotactic protein 2 (MCP-2)	AQP4-NMOSD	15	-0.255033	0.361477	0.492929	0.77 (0.38- 1.57)	-0.206998	0.381074	0.586995	0.81 (0.39- 1.72)	0.00412861	0.292119	0.988724	0.988724	1.00 (0.57- 1.78)	-0.297503	0.363796	0.427186	0.74 (0.36- 1.52)	1.97209	1.03909	0.0785226	7.19 (0.94-55.08)
Monocyte chemotactic protein 3 (MCP-3)	AQP4-NMOSD	12	-0.843925	1.39406	0.558419	0.43 (0.03- 6.61)	0.257902	0.82144	0.753549	1.29 (0.26- 6.47)	0.425903	0.60264	0.479735	0.969299	1.53 (0.47- 4.99)	-0.660769	1.332	0.629605	0.52 (0.04- 7.03)	0.754259	1.49348	0.623499	2.13 (0.11-39.71)
Monocyte chemotactic protein 4 (MCP-4)	AQP4-NMOSD	11	-0.45838	0.961831	0.645026	0.63 (0.10-4.17)	-0.542463	0.598488	0.36473	0.58 (0.18-1.88)	0.241173	0.448823	0.591029	0.969299	1.27 (0.53-3.07)	-0.509026	0.643279	0.447132	0.60 (0.17-2.12)	-0.323759	1.05946	0.766184	0.72 (0.09-5.77)
Macrophage inflammatory protein 1-alpha (MIP-1 alpha)	AQP4-NMOSD	11	0.738484	0.592132	0.243816	2.09 (0.66- 6.68)	0.833939	0.432878	0.0540421	2.30 (0.99- 5.38)	0.868146	0.38693	0.0248531	0.565409	2.38 (1.12- 5.09)	0.854916	0.440065	0.0807185	2.35 (0.99- 5.57)	0.945618	0.981889	0.358227	2.57 (0.38-17.64)
Matrix metalloproteinase-1 (MMP-1)	AQP4-NMOSD	13	1.13039	1.13078	0.33896	3.10 (0.34-28.41)	0.415182	0.788244	0.59839	1.51 (0.32- 7.10)	0.0937837	0.59339	0.874419	0.986893	1.10 (0.34- 3.51)	0.482397	0.908689	0.605194	1.62 (0.27- 9.62)	0.274789	1.21907	0.825454	1.32 (0.12-14.36)
Matrix metalloproteinase-10 (MMP-10)	AQP4-NMOSD	10	-0.3016	1.35913	0.829947	0.74 (0.05-10.62)	-0.0972544	0.770704	0.899582	0.91 (0.20- 4.11)	0.0237292	0.623012	0.969618	0.988303	1.02 (0.30- 3.47)	0.256748	0.851759	0.769933	1.29 (0.24- 6.86)	-1.39189	1.39066	0.343032	0.25 (0.02- 3.80)
Neurturin (NRTN)	AQP4-NMOSD	7	-1.2052	2.73882	0.678275	0.30 (0.00-64.26)	-0.591421	1.28122	0.644364	0.55 (0.04- 6.82)	-0.190162	0.995771	0.848549	0.986893	0.83 (0.12- 5.82)	-0.995876	1.84842	0.609437	0.37 (0.01-13.83)	-0.792507	1.74031	0.664849	0.45 (0.01-13.72)
Neurotrophin-3 (NT-3)	AQP4-NMOSD	12	-0.124584	2.04576	0.95264	0.88 (0.02-48.67)	-0.360319	1.06293	0.73462	0.70 (0.09- 5.60)	-0.434222	0.799191	0.586905	0.969299	0.65 (0.14- 3.10)	-0.339518	1.61583	0.837415	0.71 (0.03-16.90)	-0.339518	1.76048	0.850587	0.71 (0.02-22.44)
Osteoprotegerin (OPG)	AQP4-NMOSD	9	-0.761368	1.95146	0.708024	0.47 (0.01-21.40)	-0.897596	0.773409	0.245816	0.41 (0.09- 1.86)	-0.42754	0.623893	0.493169	0.969299	0.65 (0.19- 2.22)	-0.963386	0.783513	0.25379	0.38 (0.08- 1.77)	-1.66912	1.16733	0.190628	0.19 (0.02- 1.86)
Oncostatin-M (OSM)	AQP4-NMOSD	12	4.4895	2.22098	0.0708145	89.08 (1.15-6923.18)	0.52377	0.977249	0.591983	1.69 (0.25- 11.46)	0.132452	0.70794	0.851586	0.986893	1.14 (0.29- 4.57)	0.387198	1.29727	0.770907	1.47 (0.12- 18.72)	0.517317	1.32839	0.704391	1.68 (0.12- 22.67)
Programmed cell death 1 ligand 1 (PD-L1)	AQP4-NMOSD	14	0.688917	1.73497	0.698282	1.99 (0.07- 59.71)	1.52429	0.952082	0.109376	4.59 (0.71- 29.68)	0.767094	0.693989	0.269012	0.969299	2.15 (0.55- 8.39)	1.82763	1.12432	0.128034	6.22 (0.69- 56.33)	2.04132	1.34924	0.154222	7.70 (0.55-108.40)
Stem cell factor (SCF)	AQP4-NMOSD	25	0.911367	1.04595	0.39258	2.49 (0.32-19.33)	0.0625478	0.612014	0.918598	1.06 (0.32- 3.53)	0.268837	0.505392	0.594769	0.969299	1.31 (0.49- 3.52)	0.164113	0.622154	0.7942	1.18 (0.35- 3.99)	-0.120221	1.00888	0.906139	0.89 (0.12- 6.41)
SIR2-like protein 2 (SIRT2)	AQP4-NMOSD	7	-1.67671	5.86303	0.786363	0.19 (0.00-18303.00)	0.679262	1.49432	0.649423	1.97 (0.11- 36.90)	1.27066	1.16104	0.273772	0.969299	3.56 (0.37- 34.68)	0.653325	1.9083	0.743755	1.92 (0.05- 80.93)	0.626176	2.09409	0.775011	1.87 (0.03- 113.36)
Signaling lymphocytic activation molecule (SLAMF1)	AQP4-NMOSD	16	0.282226	1.65608	0.86712	1.33 (0.05-34.06)	0.0874273	0.834753	0.916587	1.09 (0.21- 5.60)	0.593073	0.613119	0.333392	0.969299	1.81 (0.54- 6.02)	-0.323618	1.2508	0.79936	0.72 (0.06- 8.40)	-0.379403	1.47595	0.800628	0.68 (0.04-12.35)
Sulfotransferase 1A1 (ST1A1)	AQP4-NMOSD	17	-1.91443	1.14358	0.114837	0.15 (0.02- 1.39)	-0.739666	0.699259	0.290153	0.48 (0.12- 1.88)	-0.688447	0.460973	0.135315	0.969299	0.50 (0.20- 1.24)	-0.642733	0.817382	0.443164	0.53 (0.11- 2.61)	0.406499	1.35887	0.76868	1.50 (0.10-21.54)
STAM-binding protein (STAMPB)	AQP4-NMOSD	4	-6.35665	5.62117	0.375483	0.00 (0.00-105.73)	-2.24759	1.88764	0.233775	0.11 (0.00- 4.27)	-1.13134	2.2562	0.616065	0.969299	0.32 (0.00- 26.86)	-2.72508	2.05168	0.276111	0.07 (0.00- 3.66)	-2.36438	2.45656	0.406812	0.09 (0.00- 11.59)
Transforming growth factor alpha (TGF-alpha)	AQP4-NMOSD	8	-0.818398	2.8924	0.786725	0.44 (0.00-127.83)	-0.586311	1.14091	0.607323	0.56 (0.06- 5.21)	-0.130771	0.89137	0.883363	0.986893	0.88 (0.15- 5.03)	-0.796835	1.44914	0.599506	0.45 (0.03- 7.72)	-0.912691	1.5396	0.571954	0.40 (0.02- 8.21)
Tumor necrosis factor (TNF)	AQP4-NMOSD	13	0.297449	1.40053	0.835693	1.35 (0.09-20.96)	1.01959	0.925086	0.270393	2.77 (0.45-16.99)	1.0559	0.670627	0.115374	0.969299	2.87 (0.77-10.70)	-0.651486	1.54623	0.680957	0.52 (0.03-10.80)	-0.698816	1.62313	0.674437	0.50 (0.02-11.97)
TNF-beta (TNFB)	AQP4-NMOSD	14	0.210955	0.504193	0.683045	1.23 (0.46-3.32)	0.323284	0.393157	0.41092	1.38 (0.64-2.99)	0.189948	0.327359	0.56175	0.969299	1.21 (0.64-2.30)	0.381759	0.374591	0.32673	1.46 (0.70-3.05)	0.589281	0.815129	0.482528	1.80 (0.36-8.91)
Tumor necrosis factor receptor superfamily member 9 (TNFRSF9)	AQP4-NMOSD	17	1.22107	1.5374	0.439436	3.39 (0.17-69.02)	0.163277	0.817348	0.841665	1.18 (0.24- 5.84)	0.114038	0.553153	0.836665	0.986893	1.12 (0.38- 3.31)	0.0632668	1.03689	0.952102	1.07 (0.14- 8.13)	-0.730347	1.3439	0.59431	0.48 (0.03- 6.71)
Tumor necrosis factor ligand superfamily member 14 (TNFSF14)	AQP4-NMOSD	16	0.216552	0.720192	0.768073	1.24 (0.30- 5.09)	0.308186	0.710018	0.66425	1.36 (0.34- 5.47)	-0.165885	0.463477	0.720408	0.969299	0.85 (0.34- 2.10)	1.1677	1.39987	0.417283	3.21 (0.21-49.97)	0.456937	1.35589	0.740785	1.58 (0.11-22.52)
TNF-related apoptosis ligand (TRAIL)	AQP4-NMOSD	17	0.400787	0.823857	0.633661	1.49 (0.30- 7.50)	0.442992	0.567747	0.435236	1.56 (0.51- 4.74)	-0.0118448	0.418901	0.977442	0.988303	0.99 (0.43- 2.25)	0.491496	0.543506	0.379248	1.63 (0.56- 4.74)	0.697745	1.00255	0.496433	2.01 (0.28-14.34)
TNF-related activation cytokine (TRANCE)	AQP4-NMOSD	16	-0.202039	0.98373	0.840231	0.82 (0.12-5.62)	-0.20246	0.572992	0.723835	0.82 (0.27-2.51)	-0.334114	0.421582	0.428056	0.969299	0.72 (0.31-1.64)	-0.345996	0.626209	0.588728	0.71 (0.21-2.41)	-0.484429	0.902303	0.599223	0.62 (0.11-3.61)
Thymic stromal lymphopoietin (TSLP)	AQP4-NMOSD	8	3.0352	2.8467	0.327338	20.81 (0.08-5512.24)	-0.357054	1.20608	0.767196	0.70 (0.07- 7.44)	-0.634722	0.912256	0.486572	0.969299	0.53 (0.09- 3.17)	0.0518443	1.71038	0.976665	1.05 (0.04- 30.09)	0.137929	1.73679	0.938924	1.15 (0.04- 34.54)
Tumor necrosis factor (Ligand) superfamily member 12 (TWEAK)	AQP4-NMOSD	20	1.38661	1.14656	0.242168	4.00 (0.42-37.86)	-0.019334	0.690104	0.977649	0.98 (0.25- 3.79)	0.0609207	0.470273	0.896928	0.986893	1.06 (0.42- 2.67)	-0.00473606	0.796981	0.995321	1.00 (0.21- 4.75)	-0.202541	1.13792	0.860613	0.82 (0.09- 7.60)
Urokinase-type plasminogen activator (uPA)	AQP4-NMOSD	19	-0.289503	1.07661	0.79124	0.75 (0.09- 6.18)	-0.0576596	0.711379	0.9354	0.94 (0.23- 3.81)	0.151156	0.488352	0.756924	0.969299	1.16 (0.45- 3.03)	0.124942	0.86795	0.887139	1.13 (0.21- 6.21)	0.907059	1.2238	0.468144	2.48 (0.23-27.27)
Vascular endothelial growth factor A (VEGF_A)	AQP4-NMOSD	18	0.867315	0.682671	0.22208	2.38 (0.62- 9.07)	0.565874	0.456622	0.215249	1.76 (0.72- 4.31)	0.406802	0.362841	0.262221	0.969299	1.50 (0.74- 3.06)	0.494129	0.45515	0.292794	1.64 (0.67- 4.00)	0.268161	1.07626	0.806223	1.31 (0.16-10.78)
#Annotation:
Supplementary Table 5 describes the results of a comprehensive analysis of MR between 91 inflammatory proteins and NMOSD using 5 methods (IVW, MR-Egger, simple mode, weighted median and weighted mode).

## Sheet: Supplementary Table 6
Supplementary Table S6: Sensitivity analysis results of causal effects of inflammatory proteins on NMOSD.
Exposure	Outcome	Cochran’s Q		MR-Egger intercept		MR-PRESSO
		Q value	P	Intercept	P	outliers	global test P
Eukaryotic translation initiation factor 4E-binding protein 1 (4EBP1)	NMOSD	4.71062	0.695229	0.0167308	0.893127	NA	0.619
Adenosine Deaminase (ADA)	NMOSD	6.5535	0.683495	-0.0870374	0.228965	NA	0.501
Artemin (ARTN)	NMOSD	14.3917	0.639207	0.033872	0.739435	NA	0.645
Axin-1 (AXIN1)	NMOSD	2.97731	0.81169	-0.154027	0.342249	NA	0.831
Beta-nerve growth factor (Beta-NGF)	NMOSD	6.99843	0.957693	-0.00573047	0.963138	NA	0.963
Caspase 8 (CASP-8)	NMOSD	4.07033	0.906723	0.165388	0.25206	NA	0.932
Eotaxin-1 (CCL11)	NMOSD	14.6335	0.686963	0.0788614	0.313949	NA	0.744
C-C motif chemokine 19 (CCL19)	NMOSD	23.4673	0.101803	-0.0616889	0.452261	NA	0.116
C-C motif chemokine 20 (CCL20)	NMOSD	12.3361	0.653434	-0.152453	0.183858	NA	0.658
C-C motif chemokine 23 (CCL23)	NMOSD	17.0451	0.70837	-0.0198358	0.688119	NA	0.751
C-C motif chemokine 25 (CCL25)	NMOSD	12.3137	0.830627	0.0988195	0.0820423	NA	0.784
C-C motif chemokine 28 (CCL28)	NMOSD	14.2594	0.505957	0.119031	0.166858	NA	0.484
C-C motif chemokine 4 (CCL4)	NMOSD	17.102	0.194684	-0.101839	0.232421	NA	0.337
Natural killer cell receptor 2B4 (CD244)	NMOSD	13.8167	0.740963	0.00392335	0.953993	NA	0.653
CD40L receptor (CD40)	NMOSD	18.7597	0.0655463	-0.145751	0.0530569	NA	0.21
T-cell surface glycoprotein CD5 (CD5)	NMOSD	11.6134	0.708025	-0.20041	0.0688915	NA	0.675
T-cell surface glycoprotein CD6 isoform (CD6)	NMOSD	15.0458	0.238943	0.0383216	0.606285	NA	0.397
CUB domain-containing protein 1 (CDCP1)	NMOSD	18.0866	0.516662	-0.0750077	0.227232	NA	0.538
Macrophage colony-stimulating factor 1 (CSF-1)	NMOSD	20.2335	0.0627961	0.0858489	0.573291	NA	0.097
Cystatin D (CST5)	NMOSD	21.4167	0.807553	-0.0370701	0.339229	NA	0.823
Fractalkine (CX3CL1)	NMOSD	16.8817	0.325987	-0.0350761	0.765852	NA	0.334
C-X-C motif chemokine 1 (CXCL1)	NMOSD	4.8092	0.850613	0.0212322	0.763217	NA	0.913
C-X-C motif chemokine 10 (CXCL10)	NMOSD	13.3243	0.821561	-0.0613226	0.257843	NA	0.832
C-X-C motif chemokine 11 (CXCL11)	NMOSD	13.65	0.751603	0.0575541	0.449545	NA	0.761
C-X-C motif chemokine 5 (CXCL5)	NMOSD	8.56924	0.739216	0.071127	0.262705	NA	0.73
C-X-C motif chemokine 6 (CXCL6)	NMOSD	4.39191	0.623799	0.0543464	0.519454	NA	0.63
C-X-C motif chemokine 9 (CXCL9)	NMOSD	17.3371	0.500056	0.192331	0.0703725	NA	0.509
Delta and Notch-like epidermal growth factor related receptor (DNER)	NMOSD	12.7432	0.310441	-0.180004	0.0757723	NA	0.268
Protein S100-A12 (EN-RAGE)	NMOSD	11.966	0.448414	0.0662093	0.478147	NA	0.365
Fibroblast growth factor 19 (FGF-19)	NMOSD	25.7453	0.0407866	0.168362	0.259061	NA	0.057
Fibroblast growth factor 21 (FGF-21)	NMOSD	17.4676	0.178801	0.0663766	0.558228	NA	0.15
Fibroblast growth factor 23 (FGF-23)	NMOSD	9.543	0.298576	0.274008	0.181835	NA	0.346
Fibroblast growth factor 5 (FGF-5)	NMOSD	16.1132	0.515827	-0.0156637	0.797608	NA	0.584
Fms-related tyrosine kinase 3 ligand (FIt3L)	NMOSD	25.9053	0.357988	-0.10481	0.0265506	NA	0.315
Glial cell line-derived neutrophic factor (hGDNF)	NMOSD	15.9931	0.099831	0.0624518	0.590202	NA	0.179
Hepatocyte growth factor (HGF)	NMOSD	11.8697	0.293873	-0.0513148	0.724191	NA	0.336
Interferon gamma (IFN-gamma)	NMOSD	11.0989	0.0853683	-0.406102	0.030132	NA	0.107
Interleukin-10 (IL-10)	NMOSD	12.587	0.399757	-0.0288652	0.795995	rs9266257	0.018
Interleukin-10 receptor subunit alpha (IL-10RA)	NMOSD	5.15382	0.641198	0.118412	0.319804	NA	0.692
Interleukin-10 receptor subunit beta (IL10RB)	NMOSD	19.8036	0.179596	0.174653	0.0104542	NA	0.341
Interleukin-12 subunit beta (IL-12B)	NMOSD	25.195	0.238815	0.0917093	0.167014	rs3130510	0.025
Interleukin-13 (IL-13)	NMOSD	7.17498	0.517876	-0.280287	0.0664077	NA	0.527
Interleukin-15 receptor subunit alpha (IL-15RA)	NMOSD	8.05341	0.327908	0.0574434	0.574681	NA	0.445
Interleukin-17A (IL-17A)	NMOSD	12.3867	0.33529	0.250619	0.0656632	NA	0.371
Interleukin-17C (IL-17C)	NMOSD	13.5068	0.635403	-0.000973307	0.992066	NA	0.651
Interleukin-18 (IL-18)	NMOSD	19.7447	0.287495	-0.244456	0.00675982	rs12681624	0.044
Interleukin-18 receptor 1 (IL-18R1)	NMOSD	16.6469	0.408792	-0.122283	0.0877959	NA	0.348
Interleukin-1 alpha (IL-1 alpha)	NMOSD	3.43143	0.904446	0.0603099	0.663718	NA	0.903
Interleukin-2 (IL-2)	NMOSD	11.2623	0.665317	-0.0851281	0.488031	NA	0.664
Interleukin-20 (IL-20)	NMOSD	7.53842	0.375047	0.117695	0.566513	NA	0.401
Interleukin-20 receptor subunit alpha (IL-20RA)	NMOSD	12.1499	0.0587069	-0.388557	0.131282	NA	0.077
Interleukin-22 receptor subunit alpha-1 (IL-22RA1)	NMOSD	6.81551	0.338246	0.241964	0.153698	NA	0.346
Interleukin-24 (IL-24)	NMOSD	4.3407	0.501476	0.0388057	0.791119	NA	0.559
Interleukin-2 receptor subunit beta (IL-2RB)	NMOSD	6.27702	0.616232	0.0505299	0.692662	NA	0.616
Interleukin-33 (IL-33)	NMOSD	6.42242	0.600026	0.0285534	0.882075	NA	0.598
Interleukin-4 (IL-4)	NMOSD	5.38325	0.715937	0.249154	0.0980172	NA	0.723
Interleukin-5 (IL-5)	NMOSD	3.76397	0.92625	0.0653618	0.6253	NA	0.935
Interleukin-6 (IL-6)	NMOSD	0.170046	0.996584	0.0261401	0.855755	NA	0.99
Interleukin-7 (IL-7)	NMOSD	13.015	0.111336	0.0122791	0.948508	NA	0.142
Interleukin-8 (IL-8)	NMOSD	12.5809	0.248059	0.00202476	0.987655	NA	0.258
Latency-associated peptide transforming growth factor beta 1 (LAP TGF-beta-1)	NMOSD	13.006	0.601832	0.01605	0.823072	NA	0.638
Leukemia inhibitory factor (LIF)	NMOSD	4.00802	0.778853	-0.136082	0.400601	NA	0.782
Leukemia inhibitory factor receptor (LIF-R)	NMOSD	8.01988	0.711522	-0.0309629	0.714806	NA	0.73
Monocyte chemotactic protein 1 (MCP-1)	NMOSD	20.7394	0.292764	-0.0309195	0.679281	NA	0.339
Monocyte chemotactic protein 2 (MCP-2)	NMOSD	10.0309	0.90231	0.0591324	0.229258	NA	0.824
Monocyte chemotactic protein 3 (MCP-3)	NMOSD	5.93431	0.877711	0.0351998	0.729133	NA	0.913
Monocyte chemotactic protein 4 (MCP-4)	NMOSD	11.3143	0.584504	-0.0736504	0.414335	NA	0.66
Macrophage inflammatory protein 1-alpha (MIP-1 alpha)	NMOSD	11.2198	0.425036	0.00275419	0.969435	NA	0.591
Matrix metalloproteinase-1 (MMP-1)	NMOSD	15.7632	0.397959	-0.187994	0.0236991	NA	0.442
Matrix metalloproteinase-10 (MMP-10)	NMOSD	19.9849	0.0180057	-0.135287	0.357378	NA	0.055
Neurturin (NRTN)	NMOSD	4.57608	0.711538	-0.0418005	0.777777	NA	0.759
Neurotrophin-3 (NT-3)	NMOSD	7.43	0.916863	-0.0231793	0.810576	NA	0.912
Osteoprotegerin (OPG)	NMOSD	12.0801	0.672954	0.0516747	0.585178	NA	0.71
Oncostatin-M (OSM)	NMOSD	19.5587	0.0759076	-0.171636	0.291847	NA	0.069
Programmed cell death 1 ligand 1 (PD-L1)	NMOSD	10.4318	0.72998	-0.0385964	0.687737	NA	0.733
Stem cell factor (SCF)	NMOSD	25.5109	0.434056	0.0571464	0.320491	NA	0.451
SIR2-like protein 2 (SIRT2)	NMOSD	1.68487	0.975211	-0.144955	0.595712	NA	0.979
Signaling lymphocytic activation molecule (SLAMF1)	NMOSD	11.3168	0.789519	-0.0269898	0.768369	NA	0.789
Sulfotransferase 1A1 (ST1A1)	NMOSD	16.362	0.427994	0.164742	0.0629542	NA	0.383
STAM-binding protein (STAMPB)	NMOSD	4.34206	0.739643	0.323779	0.199483	NA	0.749
Transforming growth factor alpha (TGF-alpha)	NMOSD	11.4669	0.176621	0.0805228	0.688438	NA	0.22
Tumor necrosis factor (TNF)	NMOSD	9.14434	0.690555	0.0107982	0.912873	NA	0.749
TNF-beta (TNFB)	NMOSD	20.9625	0.227971	-0.0359282	0.676134	NA	0.295
Tumor necrosis factor receptor superfamily member 9 (TNFRSF9)	NMOSD	15.2233	0.579404	-0.042189	0.658772	NA	0.613
Tumor necrosis factor ligand superfamily member 14 (TNFSF14)	NMOSD	19.4417	0.493306	-0.0800182	0.168402	NA	0.465
TNF-related apoptosis ligand (TRAIL)	NMOSD	12.8978	0.843762	-0.075227	0.274381	NA	0.779
TNF-related activation cytokine (TRANCE)	NMOSD	22.5187	0.259208	-0.0197542	0.789086	NA	0.299
Thymic stromal lymphopoietin (TSLP)	NMOSD	10.2014	0.512365	-0.00253532	0.982567	NA	0.503
Tumor necrosis factor (Ligand) superfamily member 12 (TWEAK)	NMOSD	18.6899	0.542058	-0.00714735	0.928438	NA	0.569
Urokinase-type plasminogen activator (uPA)	NMOSD	17.6579	0.54539	0.113996	0.0934604	NA	0.5
Vascular endothelial growth factor A (VEGF_A)	NMOSD	21.9366	0.343962	-0.0249552	0.690782	NA	0.407
Eukaryotic translation initiation factor 4E-binding protein 1 (4EBP1)	AQP4+NMOSD	2.76973	0.905455	0.0135374	0.928467	NA	0.915
Adenosine Deaminase (ADA)	AQP4+NMOSD	3.52792	0.939655	-0.0695301	0.433859	NA	0.87
Artemin (ARTN)	AQP4+NMOSD	17.2334	0.37065	0.0991584	0.535013	NA	0.352
Axin-1 (AXIN1)	AQP4+NMOSD	4.90476	0.556085	-0.2947	0.174357	NA	0.582
Beta-nerve growth factor (Beta-NGF)	AQP4+NMOSD	9.60808	0.79024	0.124858	0.436151	NA	0.809
Caspase 8 (CASP-8)	AQP4+NMOSD	4.22266	0.836496	0.0327111	0.859737	NA	0.859
Eotaxin-1 (CCL11)	AQP4+NMOSD	10.4578	0.841654	0.0419241	0.666802	NA	0.858
C-C motif chemokine 19 (CCL19)	AQP4+NMOSD	21.0732	0.134506	-0.108302	0.276261	NA	0.138
C-C motif chemokine 20 (CCL20)	AQP4+NMOSD	8.62653	0.896222	-0.0874474	0.536377	NA	0.911
C-C motif chemokine 23 (CCL23)	AQP4+NMOSD	10.1823	0.948305	-0.0157292	0.800468	NA	0.963
C-C motif chemokine 25 (CCL25)	AQP4+NMOSD	15.2213	0.579542	0.145178	0.046519	NA	0.532
C-C motif chemokine 28 (CCL28)	AQP4+NMOSD	13.9837	0.526768	0.107982	0.306098	NA	0.511
C-C motif chemokine 4 (CCL4)	AQP4+NMOSD	8.41534	0.675686	-0.0605526	0.522862	NA	0.73
Natural killer cell receptor 2B4 (CD244)	AQP4+NMOSD	14.4103	0.637875	0.021023	0.806368	NA	0.549
CD40L receptor (CD40)	AQP4+NMOSD	11.2965	0.334888	-0.135378	0.102884	NA	0.398
T-cell surface glycoprotein CD5 (CD5)	AQP4+NMOSD	7.61336	0.938347	-0.158393	0.234116	NA	0.895
T-cell surface glycoprotein CD6 isoform (CD6)	AQP4+NMOSD	14.196	0.164236	0.0459054	0.648841	NA	0.347
CUB domain-containing protein 1 (CDCP1)	AQP4+NMOSD	18.5872	0.483588	-0.0829422	0.282069	NA	0.524
Macrophage colony-stimulating factor 1 (CSF-1)	AQP4+NMOSD	21.7753	0.0401167	-0.0278452	0.886665	NA	0.071
Cystatin D (CST5)	AQP4+NMOSD	12.6098	0.987179	-0.00304764	0.951144	NA	0.988
Fractalkine (CX3CL1)	AQP4+NMOSD	15.3411	0.427138	0.154546	0.25033	NA	0.429
C-X-C motif chemokine 1 (CXCL1)	AQP4+NMOSD	9.52918	0.389926	0.0870575	0.355627	NA	0.424
C-X-C motif chemokine 10 (CXCL10)	AQP4+NMOSD	18.6158	0.351023	-0.110061	0.138181	NA	0.373
C-X-C motif chemokine 11 (CXCL11)	AQP4+NMOSD	9.50277	0.891274	0.0937784	0.426273	NA	0.817
C-X-C motif chemokine 5 (CXCL5)	AQP4+NMOSD	7.42305	0.828438	0.0542242	0.486465	NA	0.834
C-X-C motif chemokine 6 (CXCL6)	AQP4+NMOSD	11.0499	0.0504002	0.116733	0.488602	NA	0.369
C-X-C motif chemokine 9 (CXCL9)	AQP4+NMOSD	19.4375	0.304008	0.287338	0.0400698	NA	0.237
Delta and Notch-like epidermal growth factor related receptor (DNER)	AQP4+NMOSD	13.6197	0.254755	-0.103418	0.441012	NA	0.341
Protein S100-A12 (EN-RAGE)	AQP4+NMOSD	16.0594	0.138941	0.0784671	0.586744	NA	0.12
Fibroblast growth factor 19 (FGF-19)	AQP4+NMOSD	19.2512	0.155571	0.172278	0.306964	NA	0.207
Fibroblast growth factor 21 (FGF-21)	AQP4+NMOSD	12.6965	0.391478	0.0616081	0.620182	NA	0.333
Fibroblast growth factor 23 (FGF-23)	AQP4+NMOSD	4.46513	0.724912	-0.0149261	0.95412	NA	0.747
Fibroblast growth factor 5 (FGF-5)	AQP4+NMOSD	23.6709	0.0969419	-0.000216926	0.998187	NA	0.197
Fms-related tyrosine kinase 3 ligand (FIt3L)	AQP4+NMOSD	23.4565	0.493001	-0.137433	0.0156459	NA	0.331
Glial cell line-derived neutrophic factor (hGDNF)	AQP4+NMOSD	16.1475	0.095488	0.0632846	0.665813	NA	0.166
Hepatocyte growth factor (HGF)	AQP4+NMOSD	10.4569	0.314779	-0.109836	0.554281	NA	0.324
Interferon gamma (IFN-gamma)	AQP4+NMOSD	5.0145	0.414113	-0.410639	0.130152	NA	0.428
Interleukin-10 (IL-10)	AQP4+NMOSD	9.56872	0.569546	-0.208578	0.156102	rs9266257	0.019
Interleukin-10 receptor subunit alpha (IL-10RA)	AQP4+NMOSD	7.04886	0.316352	0.10891	0.632781	NA	0.333
Interleukin-10 receptor subunit beta (IL10RB)	AQP4+NMOSD	8.99825	0.773075	0.159628	0.0520179	NA	0.521
Interleukin-12 subunit beta (IL-12B)	AQP4+NMOSD	26.3524	0.154487	0.118722	0.173874	NA	0.129
Interleukin-13 (IL-13)	AQP4+NMOSD	4.949	0.666187	-0.363919	0.0791364	NA	0.675
Interleukin-15 receptor subunit alpha (IL-15RA)	AQP4+NMOSD	9.70797	0.137501	0.213549	0.128754	NA	0.307
Interleukin-17A (IL-17A)	AQP4+NMOSD	14.2478	0.161987	0.353817	0.0395489	NA	0.165
Interleukin-17C (IL-17C)	AQP4+NMOSD	11.8345	0.691508	-0.00326726	0.980785	NA	0.679
Interleukin-18 (IL-18)	AQP4+NMOSD	18.4541	0.297984	-0.0971682	0.371397	NA	0.306
Interleukin-18 receptor 1 (IL-18R1)	AQP4+NMOSD	18.2511	0.3094	-0.147831	0.0979878	NA	0.295
Interleukin-1 alpha (IL-1 alpha)	AQP4+NMOSD	2.89182	0.940962	-0.159035	0.367742	NA	0.937
Interleukin-2 (IL-2)	AQP4+NMOSD	19.1968	0.157567	-0.229761	0.197029	NA	0.154
Interleukin-20 (IL-20)	AQP4+NMOSD	7.08802	0.312783	0.334497	0.185405	NA	0.301
Interleukin-20 receptor subunit alpha (IL-20RA)	AQP4+NMOSD	11.3011	0.0795034	-0.480137	0.115491	NA	0.092
Interleukin-22 receptor subunit alpha-1 (IL-22RA1)	AQP4+NMOSD	3.29499	0.654608	0.168496	0.43432	NA	0.665
Interleukin-24 (IL-24)	AQP4+NMOSD	6.61561	0.0852129	0.406197	0.568924	NA	0.173
Interleukin-2 receptor subunit beta (IL-2RB)	AQP4+NMOSD	6.97603	0.323069	0.181259	0.405016	NA	0.36
Interleukin-33 (IL-33)	AQP4+NMOSD	7.97758	0.435663	0.240115	0.322736	NA	0.438
Interleukin-4 (IL-4)	AQP4+NMOSD	14.8059	0.0630305	0.409653	0.0535879	NA	0.086
Interleukin-5 (IL-5)	AQP4+NMOSD	7.26903	0.507904	-0.166511	0.37329	NA	0.526
Interleukin-6 (IL-6)	AQP4+NMOSD	0.989545	0.911377	0.0201895	0.911247	NA	0.914
Interleukin-7 (IL-7)	AQP4+NMOSD	6.3708	0.49718	-0.188524	0.378353	NA	0.514
Interleukin-8 (IL-8)	AQP4+NMOSD	12.8071	0.234656	0.0731506	0.653463	NA	0.245
Latency-associated peptide transforming growth factor beta 1 (LAP TGF-beta-1)	AQP4+NMOSD	11.435	0.651575	0.0328386	0.712552	NA	0.686
Leukemia inhibitory factor (LIF)	AQP4+NMOSD	5.91278	0.433032	-0.291329	0.244803	NA	0.469
Leukemia inhibitory factor receptor (LIF-R)	AQP4+NMOSD	5.57101	0.900401	0.044979	0.671452	NA	0.927
Monocyte chemotactic protein 1 (MCP-1)	AQP4+NMOSD	9.90843	0.768847	-0.0565136	0.531744	NA	0.792
Monocyte chemotactic protein 2 (MCP-2)	AQP4+NMOSD	7.4421	0.977069	0.0481461	0.422247	NA	0.975
Monocyte chemotactic protein 3 (MCP-3)	AQP4+NMOSD	8.31466	0.502774	-0.112988	0.378871	NA	0.535
Monocyte chemotactic protein 4 (MCP-4)	AQP4+NMOSD	10.0925	0.686349	-0.180815	0.135875	NA	0.733
Macrophage inflammatory protein 1-alpha (MIP-1 alpha)	AQP4+NMOSD	15.4363	0.163379	-0.0160882	0.881056	NA	0.35
Matrix metalloproteinase-1 (MMP-1)	AQP4+NMOSD	12.5931	0.320746	-0.221772	0.0549876	NA	0.373
Matrix metalloproteinase-10 (MMP-10)	AQP4+NMOSD	5.30312	0.505565	0.0383014	0.844534	rs11225354, rs3742926	0.045
Neurturin (NRTN)	AQP4+NMOSD	7.69999	0.35979	-0.104296	0.615355	NA	0.402
Neurotrophin-3 (NT-3)	AQP4+NMOSD	5.6334	0.933424	-0.041844	0.744514	NA	0.942
Osteoprotegerin (OPG)	AQP4+NMOSD	6.71221	0.916367	0.0660761	0.586736	NA	0.914
Oncostatin-M (OSM)	AQP4+NMOSD	19.9957	0.0292936	0.102013	0.693782	rs61897429	0.003
Programmed cell death 1 ligand 1 (PD-L1)	AQP4+NMOSD	16.9612	0.321191	-0.00352401	0.973723	NA	0.325
Stem cell factor (SCF)	AQP4+NMOSD	18.0095	0.802546	0.137689	0.0631516	NA	0.796
SIR2-like protein 2 (SIRT2)	AQP4+NMOSD	6.04587	0.534404	-0.300385	0.387547	NA	0.588
Signaling lymphocytic activation molecule (SLAMF1)	AQP4+NMOSD	16.0158	0.381004	0.0976262	0.406181	NA	0.322
Sulfotransferase 1A1 (ST1A1)	AQP4+NMOSD	15.1802	0.511484	0.1749	0.112094	NA	0.533
STAM-binding protein (STAMPB)	AQP4+NMOSD	5.88724	0.43594	0.316287	0.340797	NA	0.472
Transforming growth factor alpha (TGF-alpha)	AQP4+NMOSD	12.4017	0.134161	0.0680275	0.792266	NA	0.172
Tumor necrosis factor (TNF)	AQP4+NMOSD	11.912	0.370292	-0.0775662	0.603539	NA	0.459
TNF-beta (TNFB)	AQP4+NMOSD	18.3736	0.190289	-0.0194791	0.860619	NA	0.278
Tumor necrosis factor receptor superfamily member 9 (TNFRSF9)	AQP4+NMOSD	18.5768	0.29122	-0.0978637	0.498841	NA	0.328
Tumor necrosis factor ligand superfamily member 14 (TNFSF14)	AQP4+NMOSD	16.4211	0.563181	-0.0636993	0.395044	NA	0.564
TNF-related apoptosis ligand (TRAIL)	AQP4+NMOSD	14.3233	0.707788	-0.0962838	0.289985	NA	0.68
TNF-related activation cytokine (TRANCE)	AQP4+NMOSD	16.3027	0.502489	-0.0244859	0.774978	NA	0.528
Thymic stromal lymphopoietin (TSLP)	AQP4+NMOSD	11.3633	0.329922	0.219778	0.195528	NA	0.32
Tumor necrosis factor (Ligand) superfamily member 12 (TWEAK)	AQP4+NMOSD	18.612	0.547159	0.0371317	0.696334	NA	0.562
Urokinase-type plasminogen activator (uPA)	AQP4+NMOSD	21.6032	0.304447	0.143008	0.0876534	NA	0.296
Vascular endothelial growth factor A (VEGF_A)	AQP4+NMOSD	29.4779	0.0428426	0.0153815	0.873734	NA	0.107
Eukaryotic translation initiation factor 4E-binding protein 1 (4EBP1)	AQP4-NMOSD	11.4964	0.0741926	0.168512	0.564658	rs3733402	0.027
Adenosine Deaminase (ADA)	AQP4-NMOSD	7.09391	0.419168	-0.113678	0.306871	NA	0.479
Artemin (ARTN)	AQP4-NMOSD	7.72537	0.903137	-0.181255	0.372633	NA	0.904
Axin-1 (AXIN1)	AQP4-NMOSD	4.55981	0.601375	0.0876859	0.708466	NA	0.569
Beta-nerve growth factor (Beta-NGF)	AQP4-NMOSD	1.55136	0.999844	0.029718	0.884832	NA	1
Caspase 8 (CASP-8)	AQP4-NMOSD	7.21061	0.615202	0.409532	0.0714445	NA	0.643
Eotaxin-1 (CCL11)	AQP4-NMOSD	22.6802	0.122554	0.140216	0.355948	NA	0.144
C-C motif chemokine 19 (CCL19)	AQP4-NMOSD	10.6248	0.715229	-0.00231389	0.982106	NA	0.698
C-C motif chemokine 20 (CCL20)	AQP4-NMOSD	15.9093	0.144531	-0.0310274	0.907488	rs117900576	0.016
C-C motif chemokine 23 (CCL23)	AQP4-NMOSD	17.8819	0.396326	-0.0199779	0.80288	NA	0.475
C-C motif chemokine 25 (CCL25)	AQP4-NMOSD	19.0591	0.325153	0.0176717	0.843813	NA	0.435
C-C motif chemokine 28 (CCL28)	AQP4-NMOSD	8.60287	0.855619	0.152137	0.249198	NA	0.858
C-C motif chemokine 4 (CCL4)	AQP4-NMOSD	13.737	0.247888	-0.160417	0.19988	NA	0.393
Natural killer cell receptor 2B4 (CD244)	AQP4-NMOSD	15.3176	0.356795	0.00290863	0.980542	NA	0.442
CD40L receptor (CD40)	AQP4-NMOSD	20.8282	0.0351952	-0.153583	0.229839	NA	0.167
T-cell surface glycoprotein CD5 (CD5)	AQP4-NMOSD	15.9912	0.453577	-0.270024	0.101192	NA	0.487
T-cell surface glycoprotein CD6 isoform (CD6)	AQP4-NMOSD	8.30834	0.598746	0.0335671	0.729647	NA	0.603
CUB domain-containing protein 1 (CDCP1)	AQP4-NMOSD	10.6311	0.90935	-0.0293819	0.760074	NA	0.914
Macrophage colony-stimulating factor 1 (CSF-1)	AQP4-NMOSD	7.33633	0.693357	0.22483	0.235632	NA	0.636
Cystatin D (CST5)	AQP4-NMOSD	27.2233	0.397698	-0.0756371	0.208029	NA	0.452
Fractalkine (CX3CL1)	AQP4-NMOSD	20.6475	0.0801991	-0.476411	0.036201	rs6937696	0.008
C-X-C motif chemokine 1 (CXCL1)	AQP4-NMOSD	9.93635	0.269522	-0.0837587	0.503167	NA	0.339
C-X-C motif chemokine 10 (CXCL10)	AQP4-NMOSD	12.3662	0.718412	0.0563172	0.569684	NA	0.751
C-X-C motif chemokine 11 (CXCL11)	AQP4-NMOSD	16.924	0.323427	0.193008	0.218117	NA	0.373
C-X-C motif chemokine 5 (CXCL5)	AQP4-NMOSD	5.3729	0.864918	0.103752	0.289174	NA	0.807
C-X-C motif chemokine 6 (CXCL6)	AQP4-NMOSD	1.21968	0.975902	-0.0491511	0.699929	NA	0.88
C-X-C motif chemokine 9 (CXCL9)	AQP4-NMOSD	14.8516	0.388375	-0.0348329	0.844779	NA	0.376
Delta and Notch-like epidermal growth factor related receptor (DNER)	AQP4-NMOSD	12.7192	0.239798	-0.249854	0.117292	rs207671	0.034
Protein S100-A12 (EN-RAGE)	AQP4-NMOSD	9.37097	0.587692	0.00780099	0.955441	NA	0.605
Fibroblast growth factor 19 (FGF-19)	AQP4-NMOSD	13.1074	0.439552	-0.052638	0.769284	NA	0.504
Fibroblast growth factor 21 (FGF-21)	AQP4-NMOSD	16.8788	0.0770901	0.184844	0.394303	NA	0.101
Fibroblast growth factor 23 (FGF-23)	AQP4-NMOSD	9.91324	0.271168	0.485138	0.11426	NA	0.262
Fibroblast growth factor 5 (FGF-5)	AQP4-NMOSD	9.27624	0.812958	-0.0325914	0.733509	NA	0.737
Fms-related tyrosine kinase 3 ligand (FIt3L)	AQP4-NMOSD	18.0719	0.701718	-0.198209	0.136609	NA	0.743
Glial cell line-derived neutrophic factor (hGDNF)	AQP4-NMOSD	5.84483	0.828127	0.0563596	0.671318	NA	0.772
Hepatocyte growth factor (HGF)	AQP4-NMOSD	6.34949	0.704495	0.0354877	0.855366	NA	0.752
Interferon gamma (IFN-gamma)	AQP4-NMOSD	10.8878	0.0536504	-0.615223	0.0407298	NA	0.076
Interleukin-10 (IL-10)	AQP4-NMOSD	17.9549	0.117067	0.274307	0.13921	NA	0.124
Interleukin-10 receptor subunit alpha (IL-10RA)	AQP4-NMOSD	8.30065	0.216894	0.302374	0.117134	NA	0.25
Interleukin-10 receptor subunit beta (IL10RB)	AQP4-NMOSD	26.3223	0.00966116	0.211595	0.11529	NA	0.235
Interleukin-12 subunit beta (IL-12B)	AQP4-NMOSD	18.1885	0.57499	0.0498839	0.602808	NA	0.658
Interleukin-13 (IL-13)	AQP4-NMOSD	6.94329	0.434808	-0.15203	0.558948	NA	0.452
Interleukin-15 receptor subunit alpha (IL-15RA)	AQP4-NMOSD	13.7068	0.0566482	-0.178892	0.360444	NA	0.171
Interleukin-17A (IL-17A)	AQP4-NMOSD	3.35315	0.910283	0.244038	0.39076	NA	0.896
Interleukin-17C (IL-17C)	AQP4-NMOSD	11.061	0.74826	-0.118843	0.407656	NA	0.749
Interleukin-18 (IL-18)	AQP4-NMOSD	33.8581	0.00567715	-0.259749	0.132885	NA	0.012
Interleukin-18 receptor 1 (IL-18R1)	AQP4-NMOSD	11.5623	0.481443	-0.105619	0.330859	NA	0.551
Interleukin-1 alpha (IL-1 alpha)	AQP4-NMOSD	6.0207	0.420875	0.512958	0.0901331	NA	0.417
Interleukin-2 (IL-2)	AQP4-NMOSD	11.0937	0.26934	-0.209073	0.46211	NA	0.306
Interleukin-20 (IL-20)	AQP4-NMOSD	1.68456	0.430726	-0.441284	0.41859	NA	NA
Interleukin-20 receptor subunit alpha (IL-20RA)	AQP4-NMOSD	13.1133	0.0693951	0.0771085	0.829866	NA	0.063
Interleukin-22 receptor subunit alpha-1 (IL-22RA1)	AQP4-NMOSD	3.72619	0.589471	-0.0749251	0.723265	NA	0.597
Interleukin-24 (IL-24)	AQP4-NMOSD	3.06442	0.547103	-0.337312	0.214795	NA	0.545
Interleukin-2 receptor subunit beta (IL-2RB)	AQP4-NMOSD	1.9228	0.963989	-0.0434538	0.833678	NA	0.965
Interleukin-33 (IL-33)	AQP4-NMOSD	3.91265	0.789781	-0.181858	0.603868	NA	0.789
Interleukin-4 (IL-4)	AQP4-NMOSD	6.21849	0.514482	-0.0267364	0.911102	NA	0.536
Interleukin-5 (IL-5)	AQP4-NMOSD	6.28787	0.615021	0.0541162	0.788695	NA	0.6
Interleukin-6 (IL-6)	AQP4-NMOSD	1.03358	0.959812	0.0487809	0.814151	NA	0.97
Interleukin-7 (IL-7)	AQP4-NMOSD	5.76521	0.32974	0.233574	0.470504	rs11742240	0.027
Interleukin-8 (IL-8)	AQP4-NMOSD	11.2275	0.340073	-0.142908	0.438989	NA	0.367
Latency-associated peptide transforming growth factor beta 1 (LAP TGF-beta-1)	AQP4-NMOSD	18.3991	0.189205	0.00468784	0.97273	NA	0.214
Leukemia inhibitory factor (LIF)	AQP4-NMOSD	2.40979	0.790015	0.118225	0.713703	NA	0.815
Leukemia inhibitory factor receptor (LIF-R)	AQP4-NMOSD	9.44199	0.581165	-0.105055	0.430706	NA	0.56
Monocyte chemotactic protein 1 (MCP-1)	AQP4-NMOSD	20.803	0.106788	-0.000221961	0.998673	NA	0.136
Monocyte chemotactic protein 2 (MCP-2)	AQP4-NMOSD	15.377	0.352878	0.0975676	0.223052	NA	0.309
Monocyte chemotactic protein 3 (MCP-3)	AQP4-NMOSD	9.1785	0.60542	0.162545	0.336241	NA	0.527
Monocyte chemotactic protein 4 (MCP-4)	AQP4-NMOSD	10.8462	0.369628	0.112066	0.42468	NA	0.366
Macrophage inflammatory protein 1-alpha (MIP-1 alpha)	AQP4-NMOSD	8.89078	0.5425	0.0286001	0.77892	NA	0.695
Matrix metalloproteinase-1 (MMP-1)	AQP4-NMOSD	4.26616	0.978141	-0.128271	0.304571	NA	0.984
Matrix metalloproteinase-10 (MMP-10)	AQP4-NMOSD	11.7903	0.225389	0.0494086	0.781084	NA	0.31
Neurturin (NRTN)	AQP4-NMOSD	2.06419	0.913701	0.0960088	0.707166	NA	0.913
Neurotrophin-3 (NT-3)	AQP4-NMOSD	7.67838	0.741792	-0.0274028	0.872675	NA	0.748
Osteoprotegerin (OPG)	AQP4-NMOSD	13.4437	0.0974683	0.0408332	0.854176	NA	0.169
Oncostatin-M (OSM)	AQP4-NMOSD	12.7657	0.308913	-0.420909	0.0653141	NA	0.372
Programmed cell death 1 ligand 1 (PD-L1)	AQP4-NMOSD	12.5207	0.485478	0.00724052	0.961438	NA	0.539
Stem cell factor (SCF)	AQP4-NMOSD	39.0951	0.0266878	-0.0765675	0.488531	NA	0.032
SIR2-like protein 2 (SIRT2)	AQP4-NMOSD	4.45901	0.614813	0.258713	0.629895	NA	0.642
Signaling lymphocytic activation molecule (SLAMF1)	AQP4-NMOSD	10.4011	0.793783	0.0286895	0.842778	NA	0.793
Sulfotransferase 1A1 (ST1A1)	AQP4-NMOSD	16.406	0.425003	0.144661	0.259604	NA	0.387
STAM-binding protein (STAMPB)	AQP4-NMOSD	8.47229	0.0371957	0.644371	0.417295	NA	0.117
Transforming growth factor alpha (TGF-alpha)	AQP4-NMOSD	3.63235	0.821015	0.0695873	0.811002	NA	0.854
Tumor necrosis factor (TNF)	AQP4-NMOSD	7.93552	0.790149	0.0876765	0.549881	NA	0.809
TNF-beta (TNFB)	AQP4-NMOSD	9.64827	0.722413	-0.00620566	0.957214	NA	0.778
Tumor necrosis factor receptor superfamily member 9 (TNFRSF9)	AQP4-NMOSD	17.9212	0.328529	-0.115995	0.447296	NA	0.342
Tumor necrosis factor ligand superfamily member 14 (TNFSF14)	AQP4-NMOSD	14.792	0.466503	-0.06007	0.496021	NA	0.347
TNF-related apoptosis ligand (TRAIL)	AQP4-NMOSD	19.3025	0.253287	-0.0762128	0.551339	NA	0.277
TNF-related activation cytokine (TRANCE)	AQP4-NMOSD	20.86	0.141363	-0.0189766	0.877115	NA	0.17
Thymic stromal lymphopoietin (TSLP)	AQP4-NMOSD	5.43373	0.607189	-0.365825	0.222423	NA	0.643
Tumor necrosis factor (Ligand) superfamily member 12 (TWEAK)	AQP4-NMOSD	21.738	0.297489	-0.161244	0.216219	NA	0.335
Urokinase-type plasminogen activator (uPA)	AQP4-NMOSD	12.1682	0.838435	0.0486676	0.651858	NA	0.849
Vascular endothelial growth factor A (VEGF_A)	AQP4-NMOSD	21.3949	0.209123	-0.0841178	0.41095	NA	0.286
#Annotation:
Supplementary Table 6 describes the results of the sensitivity analysis of MR between 91 inflammatory proteins and NMOSD.
Heterogeneity was analyzed using Cochran's Q test, and horizontal pleiotropy was detected using the MR-PRESSO global test and MR-Egger intercept test.

## Sheet: Supplementary Table 7
Supplementary Table S7: MR Steiger analysis of the association between 91 inflammatory proteins and NMOSD risk.
Exposure	Outcome	Pval
Eukaryotic translation initiation factor 4E-binding protein 1 (4EBP1)	NMOSD	0.0038346
Adenosine Deaminase (ADA)	NMOSD	1.49169e-17
Artemin (ARTN)	NMOSD	0.00351705
Axin-1 (AXIN1)	NMOSD	0.0106754
Beta-nerve growth factor (Beta-NGF)	NMOSD	0.000179647
Caspase 8 (CASP-8)	NMOSD	0.000702456
Eotaxin-1 (CCL11)	NMOSD	8.1223e-07
C-C motif chemokine 19 (CCL19)	NMOSD	1.11763e-05
C-C motif chemokine 20 (CCL20)	NMOSD	0.00219934
C-C motif chemokine 23 (CCL23)	NMOSD	1.78036e-16
C-C motif chemokine 25 (CCL25)	NMOSD	6.62033e-22
C-C motif chemokine 28 (CCL28)	NMOSD	0.012564
C-C motif chemokine 4 (CCL4)	NMOSD	3.30882e-12
Natural killer cell receptor 2B4 (CD244)	NMOSD	3.92521e-07
CD40L receptor (CD40)	NMOSD	7.58676e-12
T-cell surface glycoprotein CD5 (CD5)	NMOSD	2.97253e-05
T-cell surface glycoprotein CD6 isoform (CD6)	NMOSD	1.55066e-24
CUB domain-containing protein 1 (CDCP1)	NMOSD	1.38413e-09
Macrophage colony-stimulating factor 1 (CSF-1)	NMOSD	0.360386
Cystatin D (CST5)	NMOSD	1.98836e-22
Fractalkine (CX3CL1)	NMOSD	0.0152945
C-X-C motif chemokine 1 (CXCL1)	NMOSD	2.40243e-09
C-X-C motif chemokine 10 (CXCL10)	NMOSD	4.64922e-06
C-X-C motif chemokine 11 (CXCL11)	NMOSD	2.17325e-06
C-X-C motif chemokine 5 (CXCL5)	NMOSD	3.20837e-14
C-X-C motif chemokine 6 (CXCL6)	NMOSD	3.29976e-19
C-X-C motif chemokine 9 (CXCL9)	NMOSD	0.000234412
Delta and Notch-like epidermal growth factor related receptor (DNER)	NMOSD	5.03858e-06
Protein S100-A12 (EN-RAGE)	NMOSD	0.000886314
Fibroblast growth factor 19 (FGF-19)	NMOSD	0.0105556
Fibroblast growth factor 21 (FGF-21)	NMOSD	0.00018246
Fibroblast growth factor 23 (FGF-23)	NMOSD	0.0212556
Fibroblast growth factor 5 (FGF-5)	NMOSD	3.9754e-23
Fms-related tyrosine kinase 3 ligand (FIt3L)	NMOSD	2.90498e-09
Glial cell line-derived neutrophic factor (hGDNF)	NMOSD	2.76408e-05
Hepatocyte growth factor (HGF)	NMOSD	0.0214069
Interferon gamma (IFN-gamma)	NMOSD	0.216158
Interleukin-10 (IL-10)	NMOSD	0.00641206
Interleukin-10 receptor subunit alpha (IL-10RA)	NMOSD	0.0692159
Interleukin-10 receptor subunit beta (IL10RB)	NMOSD	3.89237e-16
Interleukin-12 subunit beta (IL-12B)	NMOSD	2.67873e-10
Interleukin-13 (IL-13)	NMOSD	0.0149953
Interleukin-15 receptor subunit alpha (IL-15RA)	NMOSD	5.02108e-19
Interleukin-17A (IL-17A)	NMOSD	0.0243432
Interleukin-17C (IL-17C)	NMOSD	0.000327752
Interleukin-18 (IL-18)	NMOSD	1.25808e-05
Interleukin-18 receptor 1 (IL-18R1)	NMOSD	8.01734e-30
Interleukin-1 alpha (IL-1 alpha)	NMOSD	0.00230483
Interleukin-2 (IL-2)	NMOSD	0.00230357
Interleukin-20 (IL-20)	NMOSD	0.0553363
Interleukin-20 receptor subunit alpha (IL-20RA)	NMOSD	0.340132
Interleukin-22 receptor subunit alpha-1 (IL-22RA1)	NMOSD	0.0878206
Interleukin-24 (IL-24)	NMOSD	0.775948
Interleukin-2 receptor subunit beta (IL-2RB)	NMOSD	0.0158154
Interleukin-33 (IL-33)	NMOSD	0.0175471
Interleukin-4 (IL-4)	NMOSD	0.00794918
Interleukin-5 (IL-5)	NMOSD	0.000869413
Interleukin-6 (IL-6)	NMOSD	2.42495e-06
Interleukin-7 (IL-7)	NMOSD	0.352894
Interleukin-8 (IL-8)	NMOSD	0.0956837
Latency-associated peptide transforming growth factor beta 1 (LAP TGF-beta-1)	NMOSD	0.000138727
Leukemia inhibitory factor (LIF)	NMOSD	0.00779098
Leukemia inhibitory factor receptor (LIF-R)	NMOSD	9.66652e-09
Monocyte chemotactic protein 1 (MCP-1)	NMOSD	1.9335e-06
Monocyte chemotactic protein 2 (MCP-2)	NMOSD	1.13874e-46
Monocyte chemotactic protein 3 (MCP-3)	NMOSD	5.55596e-07
Monocyte chemotactic protein 4 (MCP-4)	NMOSD	8.55484e-12
Macrophage inflammatory protein 1-alpha (MIP-1 alpha)	NMOSD	2.90574e-14
Matrix metalloproteinase-1 (MMP-1)	NMOSD	0.000108917
Matrix metalloproteinase-10 (MMP-10)	NMOSD	0.003762
Neurturin (NRTN)	NMOSD	0.0255353
Neurotrophin-3 (NT-3)	NMOSD	0.00130886
Osteoprotegerin (OPG)	NMOSD	1.44303e-06
Oncostatin-M (OSM)	NMOSD	0.0451154
Programmed cell death 1 ligand 1 (PD-L1)	NMOSD	0.000378368
Stem cell factor (SCF)	NMOSD	1.57757e-09
SIR2-like protein 2 (SIRT2)	NMOSD	0.0637862
Signaling lymphocytic activation molecule (SLAMF1)	NMOSD	0.000216435
Sulfotransferase 1A1 (ST1A1)	NMOSD	1.42015e-07
STAM-binding protein (STAMPB)	NMOSD	0.0306057
Transforming growth factor alpha (TGF-alpha)	NMOSD	0.0800427
Tumor necrosis factor (TNF)	NMOSD	0.0423434
TNF-beta (TNFB)	NMOSD	6.86463e-20
Tumor necrosis factor receptor superfamily member 9 (TNFRSF9)	NMOSD	0.00243614
Tumor necrosis factor ligand superfamily member 14 (TNFSF14)	NMOSD	9.44676e-09
TNF-related apoptosis ligand (TRAIL)	NMOSD	5.66495e-17
TNF-related activation cytokine (TRANCE)	NMOSD	3.42131e-08
Thymic stromal lymphopoietin (TSLP)	NMOSD	0.00787671
Tumor necrosis factor (Ligand) superfamily member 12 (TWEAK)	NMOSD	5.09119e-07
Urokinase-type plasminogen activator (uPA)	NMOSD	7.03154e-07
Vascular endothelial growth factor A (VEGF_A)	NMOSD	1.10717e-13
Eukaryotic translation initiation factor 4E-binding protein 1 (4EBP1)	AQP4+NMOSD	0.000809127
Adenosine Deaminase (ADA)	AQP4+NMOSD	5.31e-19
Artemin (ARTN)	AQP4+NMOSD	0.0176226
Axin-1 (AXIN1)	AQP4+NMOSD	0.0735194
Beta-nerve growth factor (Beta-NGF)	AQP4+NMOSD	0.0034717
Caspase 8 (CASP-8)	AQP4+NMOSD	0.00317291
Eotaxin-1 (CCL11)	AQP4+NMOSD	5.78e-07
C-C motif chemokine 19 (CCL19)	AQP4+NMOSD	3.76e-05
C-C motif chemokine 20 (CCL20)	AQP4+NMOSD	0.000996238
C-C motif chemokine 23 (CCL23)	AQP4+NMOSD	1.06e-17
C-C motif chemokine 25 (CCL25)	AQP4+NMOSD	9.36e-19
C-C motif chemokine 28 (CCL28)	AQP4+NMOSD	0.0172676
C-C motif chemokine 4 (CCL4)	AQP4+NMOSD	2.73e-14
Natural killer cell receptor 2B4 (CD244)	AQP4+NMOSD	6.22e-07
CD40L receptor (CD40)	AQP4+NMOSD	6.43e-13
T-cell surface glycoprotein CD5 (CD5)	AQP4+NMOSD	7.08e-06
T-cell surface glycoprotein CD6 isoform (CD6)	AQP4+NMOSD	9.34e-23
CUB domain-containing protein 1 (CDCP1)	AQP4+NMOSD	1.26e-08
Macrophage colony-stimulating factor 1 (CSF-1)	AQP4+NMOSD	0.380744
Cystatin D (CST5)	AQP4+NMOSD	8.15e-22
Fractalkine (CX3CL1)	AQP4+NMOSD	0.0296717
C-X-C motif chemokine 1 (CXCL1)	AQP4+NMOSD	7.35e-07
C-X-C motif chemokine 10 (CXCL10)	AQP4+NMOSD	0.00163006
C-X-C motif chemokine 11 (CXCL11)	AQP4+NMOSD	2.55e-06
C-X-C motif chemokine 5 (CXCL5)	AQP4+NMOSD	6.73e-14
C-X-C motif chemokine 6 (CXCL6)	AQP4+NMOSD	1.48e-13
C-X-C motif chemokine 9 (CXCL9)	AQP4+NMOSD	0.00195766
Delta and Notch-like epidermal growth factor related receptor (DNER)	AQP4+NMOSD	4.17e-05
Protein S100-A12 (EN-RAGE)	AQP4+NMOSD	0.0135102
Fibroblast growth factor 19 (FGF-19)	AQP4+NMOSD	0.00348856
Fibroblast growth factor 21 (FGF-21)	AQP4+NMOSD	8.42e-05
Fibroblast growth factor 23 (FGF-23)	AQP4+NMOSD	0.00389263
Fibroblast growth factor 5 (FGF-5)	AQP4+NMOSD	3.26e-17
Fms-related tyrosine kinase 3 ligand (FIt3L)	AQP4+NMOSD	4.73e-09
Glial cell line-derived neutrophic factor (hGDNF)	AQP4+NMOSD	5.88e-05
Hepatocyte growth factor (HGF)	AQP4+NMOSD	0.0220145
Interferon gamma (IFN-gamma)	AQP4+NMOSD	0.0816898
Interleukin-10 (IL-10)	AQP4+NMOSD	0.00774017
Interleukin-10 receptor subunit alpha (IL-10RA)	AQP4+NMOSD	0.224522
Interleukin-10 receptor subunit beta (IL10RB)	AQP4+NMOSD	4.84e-19
Interleukin-12 subunit beta (IL-12B)	AQP4+NMOSD	1.7e-08
Interleukin-13 (IL-13)	AQP4+NMOSD	0.0134727
Interleukin-15 receptor subunit alpha (IL-15RA)	AQP4+NMOSD	1.16e-16
Interleukin-17A (IL-17A)	AQP4+NMOSD	0.103187
Interleukin-17C (IL-17C)	AQP4+NMOSD	0.000744091
Interleukin-18 (IL-18)	AQP4+NMOSD	8.24e-06
Interleukin-18 receptor 1 (IL-18R1)	AQP4+NMOSD	1.17e-26
Interleukin-1 alpha (IL-1 alpha)	AQP4+NMOSD	0.0031133
Interleukin-2 (IL-2)	AQP4+NMOSD	0.0609175
Interleukin-20 (IL-20)	AQP4+NMOSD	0.107114
Interleukin-20 receptor subunit alpha (IL-20RA)	AQP4+NMOSD	0.319673
Interleukin-22 receptor subunit alpha-1 (IL-22RA1)	AQP4+NMOSD	0.0408037
Interleukin-24 (IL-24)	AQP4+NMOSD	0.998982
Interleukin-2 receptor subunit beta (IL-2RB)	AQP4+NMOSD	0.161434
Interleukin-33 (IL-33)	AQP4+NMOSD	0.0600814
Interleukin-4 (IL-4)	AQP4+NMOSD	0.265727
Interleukin-5 (IL-5)	AQP4+NMOSD	0.0262349
Interleukin-6 (IL-6)	AQP4+NMOSD	5.59e-05
Interleukin-7 (IL-7)	AQP4+NMOSD	0.12481
Interleukin-8 (IL-8)	AQP4+NMOSD	0.134777
Latency-associated peptide transforming growth factor beta 1 (LAP TGF-beta-1)	AQP4+NMOSD	0.000276581
Leukemia inhibitory factor (LIF)	AQP4+NMOSD	0.160498
Leukemia inhibitory factor receptor (LIF-R)	AQP4+NMOSD	1.89e-09
Monocyte chemotactic protein 1 (MCP-1)	AQP4+NMOSD	7.83e-08
Monocyte chemotactic protein 2 (MCP-2)	AQP4+NMOSD	1.19e-45
Monocyte chemotactic protein 3 (MCP-3)	AQP4+NMOSD	4.91e-05
Monocyte chemotactic protein 4 (MCP-4)	AQP4+NMOSD	1.31e-11
Macrophage inflammatory protein 1-alpha (MIP-1 alpha)	AQP4+NMOSD	1.42e-12
Matrix metalloproteinase-1 (MMP-1)	AQP4+NMOSD	0.0012357
Matrix metalloproteinase-10 (MMP-10)	AQP4+NMOSD	0.0314627
Neurturin (NRTN)	AQP4+NMOSD	0.154397
Neurotrophin-3 (NT-3)	AQP4+NMOSD	0.00246213
Osteoprotegerin (OPG)	AQP4+NMOSD	1.99e-07
Oncostatin-M (OSM)	AQP4+NMOSD	0.146371
Programmed cell death 1 ligand 1 (PD-L1)	AQP4+NMOSD	0.0128378
Stem cell factor (SCF)	AQP4+NMOSD	1.61e-10
SIR2-like protein 2 (SIRT2)	AQP4+NMOSD	0.187754
Signaling lymphocytic activation molecule (SLAMF1)	AQP4+NMOSD	0.00496776
Sulfotransferase 1A1 (ST1A1)	AQP4+NMOSD	5.34e-07
STAM-binding protein (STAMPB)	AQP4+NMOSD	0.141924
Transforming growth factor alpha (TGF-alpha)	AQP4+NMOSD	0.137173
Tumor necrosis factor (TNF)	AQP4+NMOSD	0.157653
TNF-beta (TNFB)	AQP4+NMOSD	2.54e-17
Tumor necrosis factor receptor superfamily member 9 (TNFRSF9)	AQP4+NMOSD	0.0766134
Tumor necrosis factor ligand superfamily member 14 (TNFSF14)	AQP4+NMOSD	1.64e-07
TNF-related apoptosis ligand (TRAIL)	AQP4+NMOSD	6.68e-12
TNF-related activation cytokine (TRANCE)	AQP4+NMOSD	7.32e-09
Thymic stromal lymphopoietin (TSLP)	AQP4+NMOSD	0.0408102
Tumor necrosis factor (Ligand) superfamily member 12 (TWEAK)	AQP4+NMOSD	2.02e-06
Urokinase-type plasminogen activator (uPA)	AQP4+NMOSD	3.04e-05
Vascular endothelial growth factor A (VEGF_A)	AQP4+NMOSD	3.66e-10
Eukaryotic translation initiation factor 4E-binding protein 1 (4EBP1)	AQP4-NMOSD	0.536213
Adenosine Deaminase (ADA)	AQP4-NMOSD	2.55e-14
Artemin (ARTN)	AQP4-NMOSD	0.00269836
Axin-1 (AXIN1)	AQP4-NMOSD	0.0356312
Beta-nerve growth factor (Beta-NGF)	AQP4-NMOSD	1.59e-05
Caspase 8 (CASP-8)	AQP4-NMOSD	0.00522018
Eotaxin-1 (CCL11)	AQP4-NMOSD	0.00225096
C-C motif chemokine 19 (CCL19)	AQP4-NMOSD	4e-07
C-C motif chemokine 20 (CCL20)	AQP4-NMOSD	0.139351
C-C motif chemokine 23 (CCL23)	AQP4-NMOSD	2.53e-12
C-C motif chemokine 25 (CCL25)	AQP4-NMOSD	5.84e-17
C-C motif chemokine 28 (CCL28)	AQP4-NMOSD	0.00449318
C-C motif chemokine 4 (CCL4)	AQP4-NMOSD	1.27e-11
Natural killer cell receptor 2B4 (CD244)	AQP4-NMOSD	0.000202489
CD40L receptor (CD40)	AQP4-NMOSD	1.16e-09
T-cell surface glycoprotein CD5 (CD5)	AQP4-NMOSD	0.001218
T-cell surface glycoprotein CD6 isoform (CD6)	AQP4-NMOSD	2.7e-25
CUB domain-containing protein 1 (CDCP1)	AQP4-NMOSD	2.51e-10
Macrophage colony-stimulating factor 1 (CSF-1)	AQP4-NMOSD	0.0386797
Cystatin D (CST5)	AQP4-NMOSD	1.63e-16
Fractalkine (CX3CL1)	AQP4-NMOSD	0.235647
C-X-C motif chemokine 1 (CXCL1)	AQP4-NMOSD	1.57e-06
C-X-C motif chemokine 10 (CXCL10)	AQP4-NMOSD	0.000109601
C-X-C motif chemokine 11 (CXCL11)	AQP4-NMOSD	0.000280709
C-X-C motif chemokine 5 (CXCL5)	AQP4-NMOSD	4.95e-14
C-X-C motif chemokine 6 (CXCL6)	AQP4-NMOSD	6.67e-21
C-X-C motif chemokine 9 (CXCL9)	AQP4-NMOSD	0.00268889
Delta and Notch-like epidermal growth factor related receptor (DNER)	AQP4-NMOSD	0.000179255
Protein S100-A12 (EN-RAGE)	AQP4-NMOSD	0.001337
Fibroblast growth factor 19 (FGF-19)	AQP4-NMOSD	0.00107599
Fibroblast growth factor 21 (FGF-21)	AQP4-NMOSD	0.00327909
Fibroblast growth factor 23 (FGF-23)	AQP4-NMOSD	0.0452372
Fibroblast growth factor 5 (FGF-5)	AQP4-NMOSD	7.74e-23
Fms-related tyrosine kinase 3 ligand (FIt3L)	AQP4-NMOSD	8.57e-05
Glial cell line-derived neutrophic factor (hGDNF)	AQP4-NMOSD	1.96e-07
Hepatocyte growth factor (HGF)	AQP4-NMOSD	0.00412857
Interferon gamma (IFN-gamma)	AQP4-NMOSD	0.464712
Interleukin-10 (IL-10)	AQP4-NMOSD	0.0619083
Interleukin-10 receptor subunit alpha (IL-10RA)	AQP4-NMOSD	0.282953
Interleukin-10 receptor subunit beta (IL10RB)	AQP4-NMOSD	1.34e-11
Interleukin-12 subunit beta (IL-12B)	AQP4-NMOSD	1.93e-10
Interleukin-13 (IL-13)	AQP4-NMOSD	0.0514655
Interleukin-15 receptor subunit alpha (IL-15RA)	AQP4-NMOSD	8.42e-15
Interleukin-17A (IL-17A)	AQP4-NMOSD	0.00810898
Interleukin-17C (IL-17C)	AQP4-NMOSD	0.000676441
Interleukin-18 (IL-18)	AQP4-NMOSD	0.00474568
Interleukin-18 receptor 1 (IL-18R1)	AQP4-NMOSD	1.07e-26
Interleukin-1 alpha (IL-1 alpha)	AQP4-NMOSD	0.0717389
Interleukin-2 (IL-2)	AQP4-NMOSD	0.187861
Interleukin-20 (IL-20)	AQP4-NMOSD	0.150074
Interleukin-20 receptor subunit alpha (IL-20RA)	AQP4-NMOSD	0.340948
Interleukin-22 receptor subunit alpha-1 (IL-22RA1)	AQP4-NMOSD	0.235823
Interleukin-24 (IL-24)	AQP4-NMOSD	0.752523
Interleukin-2 receptor subunit beta (IL-2RB)	AQP4-NMOSD	0.00510396
Interleukin-33 (IL-33)	AQP4-NMOSD	0.0133806
Interleukin-4 (IL-4)	AQP4-NMOSD	0.0459681
Interleukin-5 (IL-5)	AQP4-NMOSD	0.0238653
Interleukin-6 (IL-6)	AQP4-NMOSD	3.85e-05
Interleukin-7 (IL-7)	AQP4-NMOSD	0.265128
Interleukin-8 (IL-8)	AQP4-NMOSD	0.070724
Latency-associated peptide transforming growth factor beta 1 (LAP TGF-beta-1)	AQP4-NMOSD	0.00733277
Leukemia inhibitory factor (LIF)	AQP4-NMOSD	0.0405736
Leukemia inhibitory factor receptor (LIF-R)	AQP4-NMOSD	2.04e-07
Monocyte chemotactic protein 1 (MCP-1)	AQP4-NMOSD	0.000103929
Monocyte chemotactic protein 2 (MCP-2)	AQP4-NMOSD	1.19e-22
Monocyte chemotactic protein 3 (MCP-3)	AQP4-NMOSD	4.53e-05
Monocyte chemotactic protein 4 (MCP-4)	AQP4-NMOSD	2.69e-10
Macrophage inflammatory protein 1-alpha (MIP-1 alpha)	AQP4-NMOSD	3.41e-12
Matrix metalloproteinase-1 (MMP-1)	AQP4-NMOSD	3.43e-06
Matrix metalloproteinase-10 (MMP-10)	AQP4-NMOSD	0.000551956
Neurturin (NRTN)	AQP4-NMOSD	0.00905174
Neurotrophin-3 (NT-3)	AQP4-NMOSD	0.0197484
Osteoprotegerin (OPG)	AQP4-NMOSD	0.000696098
Oncostatin-M (OSM)	AQP4-NMOSD	0.0153069
Programmed cell death 1 ligand 1 (PD-L1)	AQP4-NMOSD	0.00896497
Stem cell factor (SCF)	AQP4-NMOSD	1.48e-05
SIR2-like protein 2 (SIRT2)	AQP4-NMOSD	0.169538
Signaling lymphocytic activation molecule (SLAMF1)	AQP4-NMOSD	0.000870248
Sulfotransferase 1A1 (ST1A1)	AQP4-NMOSD	4.05e-06
STAM-binding protein (STAMPB)	AQP4-NMOSD	0.960246
Transforming growth factor alpha (TGF-alpha)	AQP4-NMOSD	0.00627168
Tumor necrosis factor (TNF)	AQP4-NMOSD	0.00824491
TNF-beta (TNFB)	AQP4-NMOSD	2.09e-22
Tumor necrosis factor receptor superfamily member 9 (TNFRSF9)	AQP4-NMOSD	0.0011678
Tumor necrosis factor ligand superfamily member 14 (TNFSF14)	AQP4-NMOSD	3.26e-07
TNF-related apoptosis ligand (TRAIL)	AQP4-NMOSD	4.99e-09
TNF-related activation cytokine (TRANCE)	AQP4-NMOSD	1.63e-06
Thymic stromal lymphopoietin (TSLP)	AQP4-NMOSD	0.0339059
Tumor necrosis factor (Ligand) superfamily member 12 (TWEAK)	AQP4-NMOSD	3.02e-05
Urokinase-type plasminogen activator (uPA)	AQP4-NMOSD	2.16e-07
Vascular endothelial growth factor A (VEGF_A)	AQP4-NMOSD	2.21e-11

## Sheet: Supplementary Table 8
Supplementary Table S8:MR analysis results of causal effects of NMOSD on inflammatory proteins.
Exposure	Outcome	nsnp	b_MR.Egger	se_MR.Egger	pval_MR.Egger	estimate_MR.Egger	b_Weighted.median	se_Weighted.median	pval_Weighted.median	estimate_Weighted.median	b_Inverse.variance.weighted.	se_Inverse.variance.weighted.	pval_Inverse.variance.weighted.	fdr_Inverse.variance.weighted.	estimate_Inverse.variance.weighted.	b_Weighted.mode	se_Weighted.mode	pval_Weighted.mode	estimate_Weighted.mode	b_Simple.mode	se_Simple.mode	pval_Simple.mode	estimate_Simple.mode
NMOSD	Eukaryotic translation initiation factor 4E-binding protein 1 (4EBP1)	9	-0.042712	0.0321918	0.226218	0.96 (0.90-1.02)	0.00531844	0.0109038	0.62572	1.01 (0.98-1.03)	-0.00345868	0.0080489	0.667408	0.9839	1.00 (0.98-1.01)	0.00721732	0.0122198	0.571076	1.01 (0.98-1.03)	0.00840331	0.016446	0.623176	1.01 (0.98-1.04)
NMOSD	Adenosine Deaminase (ADA)	9	-0.0450753	0.0300721	0.177574	0.96 (0.90-1.01)	-0.00285482	0.0114457	0.803033	1.00 (0.98-1.02)	0.000343205	0.0078661	0.965199	0.987689	1.00 (0.99-1.02)	0.0206923	0.0160738	0.233972	1.02 (0.99-1.05)	-0.0139251	0.0219187	0.542967	0.99 (0.94-1.03)
NMOSD	Artemin (ARTN)	9	0.00905529	0.0332907	0.793465	1.01 (0.95-1.08)	-0.00184052	0.0113528	0.871212	1.00 (0.98-1.02)	-0.00330116	0.00896506	0.712706	0.9839	1.00 (0.98-1.01)	-0.00386038	0.0141506	0.791912	1.00 (0.97-1.02)	-0.0102683	0.01718	0.566579	0.99 (0.96-1.02)
NMOSD	Axin-1 (AXIN1)	9	-0.00676761	0.0336546	0.846346	0.99 (0.93-1.06)	0.00771621	0.0118876	0.516275	1.01 (0.98-1.03)	0.00252005	0.00905351	0.780743	0.9839	1.00 (0.98-1.02)	0.00837095	0.0145471	0.580816	1.01 (0.98-1.04)	0.0101994	0.0177786	0.581942	1.01 (0.98-1.05)
NMOSD	Beta-nerve growth factor (Beta-NGF)	9	0.0319364	0.0282367	0.295301	1.03 (0.98-1.09)	-0.00750877	0.0102843	0.465319	0.99 (0.97-1.01)	-0.00636036	0.00762068	0.403933	0.942509	0.99 (0.98-1.01)	-0.0157275	0.014162	0.299027	0.98 (0.96-1.01)	0.0134687	0.0189053	0.496448	1.01 (0.98-1.05)
NMOSD	Caspase 8 (CASP-8)	9	-0.0421528	0.0382003	0.306308	0.96 (0.89-1.03)	0.00223084	0.0116499	0.848141	1.00 (0.98-1.03)	0.00265288	0.00801109	0.74053	0.9839	1.00 (0.99-1.02)	0.0135386	0.0150674	0.39514	1.01 (0.98-1.04)	0.00739378	0.0192392	0.710764	1.01 (0.97-1.05)
NMOSD	Eotaxin-1 (CCL11)	9	-0.0267021	0.0288991	0.386241	0.97 (0.92-1.03)	0.00856521	0.0103185	0.406491	1.01 (0.99-1.03)	-0.000603848	0.00786535	0.938804	0.987689	1.00 (0.98-1.01)	0.0100201	0.011795	0.420284	1.01 (0.99-1.03)	0.00900598	0.0147232	0.557723	1.01 (0.98-1.04)
NMOSD	C-C motif chemokine 19 (CCL19)	9	-0.0431304	0.029758	0.190511	0.96 (0.90-1.02)	-0.00394952	0.0108607	0.716118	1.00 (0.98-1.02)	-0.00798819	0.00806963	0.322219	0.83777	0.99 (0.98-1.01)	-0.00491602	0.0134107	0.723442	1.00 (0.97-1.02)	-0.0077326	0.0166295	0.65433	0.99 (0.96-1.03)
NMOSD	C-C motif chemokine 20 (CCL20)	9	-0.0097491	0.032162	0.770605	0.99 (0.93-1.05)	-0.00675054	0.0114285	0.554737	0.99 (0.97-1.02)	-0.0103047	0.00799648	0.197517	0.748176	0.99 (0.97-1.01)	-0.00597566	0.0166621	0.729146	0.99 (0.96-1.03)	-0.00225199	0.0205209	0.915318	1.00 (0.96-1.04)
NMOSD	C-C motif chemokine 23 (CCL23)	9	0.0170083	0.0291363	0.577706	1.02 (0.96-1.08)	0.00406017	0.0104205	0.696807	1.00 (0.98-1.02)	0.00542988	0.00792104	0.493028	0.952491	1.01 (0.99-1.02)	0.00341591	0.012394	0.789832	1.00 (0.98-1.03)	0.00596366	0.0153047	0.706954	1.01 (0.98-1.04)
NMOSD	C-C motif chemokine 25 (CCL25)	9	-0.0443262	0.0290019	0.17026	0.96 (0.90-1.01)	0.00818383	0.0120717	0.497813	1.01 (0.98-1.03)	0.00872828	0.00789734	0.269065	0.789835	1.01 (0.99-1.02)	-0.00331584	0.0190138	0.86589	1.00 (0.96-1.03)	-0.00395847	0.0212707	0.856999	1.00 (0.96-1.04)
NMOSD	C-C motif chemokine 28 (CCL28)	9	-0.0227224	0.0280092	0.443928	0.98 (0.93-1.03)	-0.00324906	0.0105396	0.757875	1.00 (0.98-1.02)	0.00053023	0.00762537	0.944564	0.987689	1.00 (0.99-1.02)	-0.00677091	0.0162228	0.687384	0.99 (0.96-1.03)	-0.00677091	0.0186481	0.725945	0.99 (0.96-1.03)
NMOSD	C-C motif chemokine 4 (CCL4)	9	-0.0187455	0.029599	0.546655	0.98 (0.93-1.04)	-0.00501513	0.0109959	0.648325	0.99 (0.97-1.02)	-0.00361621	0.00802251	0.652164	0.9839	1.00 (0.98-1.01)	-0.00558703	0.0130752	0.680429	0.99 (0.97-1.02)	-0.0029632	0.0160342	0.857981	1.00 (0.97-1.03)
NMOSD	Natural killer cell receptor 2B4 (CD244)	9	-0.00908458	0.0291551	0.764424	0.99 (0.94-1.05)	-0.00320637	0.0108842	0.768307	1.00 (0.98-1.02)	-0.00333534	0.00788974	0.672482	0.9839	1.00 (0.98-1.01)	0.0161403	0.0156435	0.332364	1.02 (0.99-1.05)	-0.0116015	0.0196826	0.571838	0.99 (0.95-1.03)
NMOSD	CD40L receptor (CD40)	8	-0.044726	0.0324588	0.217408	0.96 (0.90-1.02)	-0.0155658	0.012818	0.224608	0.98 (0.96-1.01)	-0.0182121	0.00922851	0.0484432	0.520097	0.98 (0.96-1.00)	-0.0158653	0.0167116	0.374054	0.98 (0.95-1.02)	-0.0322036	0.0189255	0.132621	0.97 (0.93-1.00)
NMOSD	T-cell surface glycoprotein CD5 (CD5)	9	-0.0351033	0.0368123	0.372059	0.97 (0.90-1.04)	-0.00146528	0.0113305	0.897103	1.00 (0.98-1.02)	-0.00675607	0.00783296	0.388402	0.930121	0.99 (0.98-1.01)	0.00777663	0.014349	0.602609	1.01 (0.98-1.04)	-0.00149433	0.021173	0.945466	1.00 (0.96-1.04)
NMOSD	T-cell surface glycoprotein CD6 isoform (CD6)	9	-0.00973692	0.029273	0.749157	0.99 (0.94-1.05)	-0.00655045	0.0107434	0.54205	0.99 (0.97-1.01)	-0.00412898	0.00793875	0.60299	0.9839	1.00 (0.98-1.01)	-0.0219734	0.015956	0.205773	0.98 (0.95-1.01)	-0.021732	0.0186433	0.277322	0.98 (0.94-1.01)
NMOSD	CUB domain-containing protein 1 (CDCP1)	9	-0.00733983	0.0338822	0.834676	0.99 (0.93-1.06)	-0.00679929	0.011766	0.563347	0.99 (0.97-1.02)	0.00346373	0.00766248	0.651242	0.9839	1.00 (0.99-1.02)	-0.0191121	0.0207987	0.385013	0.98 (0.94-1.02)	-0.0196196	0.0207737	0.372589	0.98 (0.94-1.02)
NMOSD	Macrophage colony-stimulating factor 1 (CSF-1)	9	-0.00964776	0.0347426	0.789271	0.99 (0.93-1.06)	0.00237337	0.0115026	0.836531	1.00 (0.98-1.03)	-0.0107006	0.00775015	0.167374	0.692319	0.99 (0.97-1.00)	0.00648636	0.0135323	0.644536	1.01 (0.98-1.03)	0.00476738	0.0207609	0.824139	1.00 (0.96-1.05)
NMOSD	Cystatin D (CST5)	9	-0.00964462	0.0313615	0.767388	0.99 (0.93-1.05)	-0.00216681	0.0104519	0.835766	1.00 (0.98-1.02)	-0.0022358	0.00782236	0.775014	0.9839	1.00 (0.98-1.01)	-0.00127672	0.013089	0.924696	1.00 (0.97-1.02)	0.0177796	0.0170287	0.326959	1.02 (0.98-1.05)
NMOSD	Fractalkine (CX3CL1)	8	-0.0279748	0.0319914	0.4155	0.97 (0.91-1.04)	-0.00779906	0.0125382	0.533927	0.99 (0.97-1.02)	-0.013111	0.00937488	0.161954	0.692319	0.99 (0.97-1.01)	-0.0050383	0.015842	0.759737	0.99 (0.96-1.03)	-0.00445899	0.0179326	0.810766	1.00 (0.96-1.03)
NMOSD	C-X-C motif chemokine 1 (CXCL1)	9	-0.0169796	0.0296164	0.58437	0.98 (0.93-1.04)	0.00100907	0.0105032	0.923462	1.00 (0.98-1.02)	-0.00498163	0.00799194	0.533066	0.9839	1.00 (0.98-1.01)	0.00379444	0.0129434	0.776863	1.00 (0.98-1.03)	0.00345784	0.014844	0.821654	1.00 (0.97-1.03)
NMOSD	C-X-C motif chemokine 10 (CXCL10)	9	0.0152738	0.0294133	0.619574	1.02 (0.96-1.08)	0.00923861	0.0107824	0.391541	1.01 (0.99-1.03)	0.012394	0.00797862	0.120328	0.684368	1.01 (1.00-1.03)	0.00149736	0.0150359	0.923124	1.00 (0.97-1.03)	-0.000672017	0.0176754	0.970603	1.00 (0.97-1.03)
NMOSD	C-X-C motif chemokine 11 (CXCL11)	9	-0.0459984	0.0295427	0.163424	0.96 (0.90-1.01)	-0.00238019	0.0107941	0.825475	1.00 (0.98-1.02)	-0.000641146	0.00800851	0.936191	0.987689	1.00 (0.98-1.02)	-0.00331248	0.0140279	0.819261	1.00 (0.97-1.02)	-0.00331248	0.0172675	0.852653	1.00 (0.96-1.03)
NMOSD	C-X-C motif chemokine 5 (CXCL5)	9	-0.039205	0.0296622	0.22782	0.96 (0.91-1.02)	0.0127003	0.0108301	0.240919	1.01 (0.99-1.03)	0.00451916	0.00803393	0.573769	0.9839	1.00 (0.99-1.02)	0.0158975	0.0123737	0.234819	1.02 (0.99-1.04)	0.0117717	0.0159695	0.482098	1.01 (0.98-1.04)
NMOSD	C-X-C motif chemokine 6 (CXCL6)	9	-0.0370286	0.0398423	0.383623	0.96 (0.89-1.04)	0.000904293	0.0114967	0.937306	1.00 (0.98-1.02)	-0.00252326	0.00802864	0.753307	0.9839	1.00 (0.98-1.01)	0.0196876	0.0141993	0.203002	1.02 (0.99-1.05)	-0.0126158	0.0173436	0.487717	0.99 (0.95-1.02)
NMOSD	C-X-C motif chemokine 9 (CXCL9)	9	-0.0168437	0.0282368	0.569611	0.98 (0.93-1.04)	0.00234057	0.0100698	0.8162	1.00 (0.98-1.02)	-0.00174691	0.00769592	0.82043	0.9839	1.00 (0.98-1.01)	0.00288283	0.0121363	0.818209	1.00 (0.98-1.03)	0.000538245	0.0142798	0.970856	1.00 (0.97-1.03)
NMOSD	Delta and Notch-like epidermal growth factor related receptor (DNER)	9	-0.0105379	0.0321552	0.752708	0.99 (0.93-1.05)	0.00635081	0.0109995	0.563686	1.01 (0.98-1.03)	-0.00451309	0.00773232	0.559445	0.9839	1.00 (0.98-1.01)	0.0114424	0.0129562	0.402907	1.01 (0.99-1.04)	0.00675088	0.0190926	0.732786	1.01 (0.97-1.05)
NMOSD	Protein S100-A12 (EN-RAGE)	9	-0.0178331	0.0423218	0.686122	0.98 (0.90-1.07)	-0.00307975	0.0106706	0.772873	1.00 (0.98-1.02)	-0.0102378	0.00801846	0.201679	0.748176	0.99 (0.97-1.01)	-0.00105225	0.0118108	0.931199	1.00 (0.98-1.02)	0.00719837	0.0141373	0.624372	1.01 (0.98-1.04)
NMOSD	Fibroblast growth factor 19 (FGF-19)	9	0.060762	0.0296126	0.0793083	1.06 (1.00-1.13)	0.013333	0.0105636	0.206891	1.01 (0.99-1.03)	0.0155293	0.00804713	0.0536324	0.520097	1.02 (1.00-1.03)	0.0110284	0.0131144	0.424804	1.01 (0.99-1.04)	0.0107412	0.0154525	0.506669	1.01 (0.98-1.04)
NMOSD	Fibroblast growth factor 21 (FGF-21)	9	-0.000946893	0.0295661	0.975345	1.00 (0.94-1.06)	0.00493278	0.010345	0.633484	1.00 (0.98-1.03)	0.00183133	0.00804955	0.82003	0.9839	1.00 (0.99-1.02)	0.00702276	0.0123893	0.586369	1.01 (0.98-1.03)	0.013292	0.0142926	0.379583	1.01 (0.99-1.04)
NMOSD	Fibroblast growth factor 23 (FGF-23)	9	0.00392207	0.0332453	0.909402	1.00 (0.94-1.07)	-0.00737785	0.0102973	0.473691	0.99 (0.97-1.01)	-0.00908001	0.00774197	0.240865	0.767468	0.99 (0.98-1.01)	-0.0093135	0.0127154	0.484793	0.99 (0.97-1.02)	-0.0051182	0.0173919	0.776031	0.99 (0.96-1.03)
NMOSD	Fibroblast growth factor 5 (FGF-5)	9	0.00261909	0.0320712	0.937199	1.00 (0.94-1.07)	0.0106419	0.0118798	0.370361	1.01 (0.99-1.03)	-0.000715479	0.00860524	0.933737	0.987689	1.00 (0.98-1.02)	0.0145277	0.0148334	0.356074	1.01 (0.99-1.04)	0.0145277	0.0192936	0.473038	1.01 (0.98-1.05)
NMOSD	Fms-related tyrosine kinase 3 ligand (FIt3L)	8	-0.0177855	0.0347718	0.627279	0.98 (0.92-1.05)	-0.00887553	0.0110938	0.423686	0.99 (0.97-1.01)	-0.0141344	0.00837306	0.0913961	0.594075	0.99 (0.97-1.00)	-0.00486686	0.0134886	0.728883	1.00 (0.97-1.02)	-0.00991907	0.018063	0.599981	0.99 (0.96-1.03)
NMOSD	Glial cell line-derived neutrophic factor (hGDNF)	9	0.00390504	0.029192	0.897348	1.00 (0.95-1.06)	0.00474167	0.01012	0.639394	1.00 (0.99-1.02)	0.00538241	0.00782905	0.491773	0.952491	1.01 (0.99-1.02)	0.00424494	0.0116038	0.723981	1.00 (0.98-1.03)	0.00503671	0.014089	0.729971	1.01 (0.98-1.03)
NMOSD	Hepatocyte growth factor (HGF)	9	0.0148189	0.028591	0.62022	1.01 (0.96-1.07)	-0.0282117	0.0100545	0.00501817	0.97 (0.95-0.99)	-0.0206828	0.00778578	0.00789609	0.520097	0.98 (0.96-0.99)	-0.0306198	0.0137813	0.057019	0.97 (0.94-1.00)	-0.0289694	0.0151838	0.0928284	0.97 (0.94-1.00)
NMOSD	Interferon gamma (IFN-gamma)	9	0.0548601	0.032778	0.138106	1.06 (0.99-1.13)	-0.0230872	0.0130796	0.0775415	0.98 (0.95-1.00)	-0.0194417	0.00880421	0.0272287	0.520097	0.98 (0.96-1.00)	-0.0419233	0.0177409	0.0457372	0.96 (0.93-0.99)	0.0111052	0.0261784	0.682587	1.01 (0.96-1.06)
NMOSD	Interleukin-10 (IL-10)	9	-0.0340507	0.0371599	0.389971	0.97 (0.90-1.04)	0.00147516	0.0108545	0.891899	1.00 (0.98-1.02)	-0.00592441	0.00800453	0.45922	0.952491	0.99 (0.98-1.01)	0.00434332	0.0117515	0.721274	1.00 (0.98-1.03)	0.00297916	0.0155126	0.852489	1.00 (0.97-1.03)
NMOSD	Interleukin-10 receptor subunit alpha (IL-10RA)	8	-0.0643823	0.0411571	0.16878	0.94 (0.86-1.02)	-0.0214109	0.013354	0.108861	0.98 (0.95-1.00)	-0.0138048	0.00923192	0.134826	0.692319	0.99 (0.97-1.00)	0.0124017	0.0165642	0.478431	1.01 (0.98-1.05)	-0.0297731	0.02514	0.274946	0.97 (0.92-1.02)
NMOSD	Interleukin-10 receptor subunit beta (IL10RB)	9	-0.0258187	0.0319635	0.445808	0.97 (0.92-1.04)	-0.00499522	0.010949	0.648228	1.00 (0.97-1.02)	-0.0090078	0.00775708	0.245546	0.767468	0.99 (0.98-1.01)	0.00933949	0.0140428	0.524711	1.01 (0.98-1.04)	-0.0149093	0.0212477	0.502773	0.99 (0.95-1.03)
NMOSD	Interleukin-12 subunit beta (IL-12B)	9	0.00395945	0.0295131	0.897053	1.00 (0.95-1.06)	-0.0167513	0.0104726	0.109701	0.98 (0.96-1.00)	-0.0142704	0.00799569	0.0742996	0.520097	0.99 (0.97-1.00)	-0.0175734	0.0124595	0.196086	0.98 (0.96-1.01)	-0.0195138	0.0154337	0.241691	0.98 (0.95-1.01)
NMOSD	Interleukin-13 (IL-13)	9	-0.00650798	0.0332882	0.850552	0.99 (0.93-1.06)	0.00294332	0.0119191	0.804953	1.00 (0.98-1.03)	-0.00601601	0.00896978	0.502413	0.952491	0.99 (0.98-1.01)	0.00299293	0.0144727	0.841334	1.00 (0.97-1.03)	-0.00228639	0.0195919	0.909974	1.00 (0.96-1.04)
NMOSD	Interleukin-15 receptor subunit alpha (IL-15RA)	9	-0.0327051	0.0323177	0.345239	0.97 (0.91-1.03)	0.0108971	0.0112168	0.331302	1.01 (0.99-1.03)	0.00318407	0.00866557	0.713291	0.9839	1.00 (0.99-1.02)	0.0109721	0.0130114	0.423573	1.01 (0.99-1.04)	0.008966	0.0161299	0.593507	1.01 (0.98-1.04)
NMOSD	Interleukin-17A (IL-17A)	9	0.031734	0.0333136	0.372527	1.03 (0.97-1.10)	0.00127368	0.0122264	0.917031	1.00 (0.98-1.03)	0.0015861	0.00897036	0.859653	0.984471	1.00 (0.98-1.02)	-0.0189693	0.0154417	0.254191	0.98 (0.95-1.01)	0.0102158	0.0213748	0.645482	1.01 (0.97-1.05)
NMOSD	Interleukin-17C (IL-17C)	9	0.0177634	0.0342456	0.619955	1.02 (0.95-1.09)	-0.00595132	0.0121332	0.623782	0.99 (0.97-1.02)	-0.00402417	0.00894036	0.652629	0.9839	1.00 (0.98-1.01)	-0.00854878	0.0145001	0.571751	0.99 (0.96-1.02)	0.00271506	0.0194197	0.892266	1.00 (0.97-1.04)
NMOSD	Interleukin-18 (IL-18)	9	-0.0553645	0.0367008	0.175155	0.95 (0.88-1.02)	-0.00360255	0.0109002	0.74102	1.00 (0.98-1.02)	-0.015418	0.00797058	0.0530687	0.520097	0.98 (0.97-1.00)	-0.00137489	0.0130777	0.918858	1.00 (0.97-1.02)	-0.00992259	0.0182681	0.601818	0.99 (0.96-1.03)
NMOSD	Interleukin-18 receptor 1 (IL-18R1)	9	-0.0375528	0.0293082	0.240896	0.96 (0.91-1.02)	-0.00265218	0.0103396	0.79756	1.00 (0.98-1.02)	-0.00948456	0.00794732	0.232702	0.767468	0.99 (0.98-1.01)	0.000124049	0.0121783	0.992122	1.00 (0.98-1.02)	-0.00230008	0.0148344	0.880622	1.00 (0.97-1.03)
NMOSD	Interleukin-1 alpha (IL-1 alpha)	9	-0.00814987	0.0373713	0.833589	0.99 (0.92-1.07)	0.0174313	0.0124515	0.161533	1.02 (0.99-1.04)	0.0125842	0.00894329	0.159393	0.692319	1.01 (1.00-1.03)	0.028849	0.015277	0.0956617	1.03 (1.00-1.06)	0.014307	0.0181381	0.452978	1.01 (0.98-1.05)
NMOSD	Interleukin-2 (IL-2)	9	-0.0186898	0.0331368	0.590345	0.98 (0.92-1.05)	-0.000877911	0.0121298	0.942303	1.00 (0.98-1.02)	0.0038371	0.00890857	0.666672	0.9839	1.00 (0.99-1.02)	-0.00147512	0.0144045	0.920954	1.00 (0.97-1.03)	0.000265623	0.0186066	0.98896	1.00 (0.96-1.04)
NMOSD	Interleukin-20 (IL-20)	9	0.0412793	0.0336589	0.259696	1.04 (0.98-1.11)	-0.0187833	0.0115616	0.104242	0.98 (0.96-1.00)	-0.00874627	0.00882112	0.321435	0.83777	0.99 (0.97-1.01)	-0.0190394	0.0130393	0.182373	0.98 (0.96-1.01)	-0.0230367	0.017616	0.227297	0.98 (0.94-1.01)
NMOSD	Interleukin-20 receptor subunit alpha (IL-20RA)	9	0.0457801	0.033625	0.215556	1.05 (0.98-1.12)	-0.000464404	0.0120659	0.969298	1.00 (0.98-1.02)	0.0067702	0.00904674	0.454244	0.952491	1.01 (0.99-1.02)	-0.00471908	0.0145188	0.753493	1.00 (0.97-1.02)	-0.00504342	0.0199515	0.806809	0.99 (0.96-1.03)
NMOSD	Interleukin-22 receptor subunit alpha-1 (IL-22RA1)	9	0.0231027	0.0358093	0.539385	1.02 (0.95-1.10)	-0.0119398	0.0117955	0.311425	0.99 (0.97-1.01)	-0.00236789	0.00914955	0.795791	0.9839	1.00 (0.98-1.02)	-0.0138528	0.0134353	0.332666	0.99 (0.96-1.01)	-0.0130297	0.0152164	0.416746	0.99 (0.96-1.02)
NMOSD	Interleukin-24 (IL-24)	9	0.0139919	0.0399068	0.736192	1.01 (0.94-1.10)	-0.0043469	0.0126481	0.731088	1.00 (0.97-1.02)	-0.00178004	0.00911481	0.845165	0.984471	1.00 (0.98-1.02)	-0.012789	0.0149979	0.418612	0.99 (0.96-1.02)	0.0107937	0.0203197	0.609714	1.01 (0.97-1.05)
NMOSD	Interleukin-2 receptor subunit beta (IL-2RB)	9	0.059623	0.0331602	0.115217	1.06 (0.99-1.13)	0.0164593	0.0122963	0.180715	1.02 (0.99-1.04)	0.0109484	0.00889628	0.218445	0.764557	1.01 (0.99-1.03)	0.020475	0.0152712	0.216822	1.02 (0.99-1.05)	0.029613	0.0200928	0.178759	1.03 (0.99-1.07)
NMOSD	Interleukin-33 (IL-33)	9	-0.0627065	0.0340138	0.107781	0.94 (0.88-1.00)	-0.0170242	0.0136163	0.211197	0.98 (0.96-1.01)	-0.0112066	0.00885256	0.205543	0.748176	0.99 (0.97-1.01)	-0.0304776	0.025037	0.258177	0.97 (0.92-1.02)	-0.0301897	0.0224798	0.216135	0.97 (0.93-1.01)
NMOSD	Interleukin-4 (IL-4)	9	0.0113004	0.0370142	0.769017	1.01 (0.94-1.09)	0.0223475	0.0127543	0.0797481	1.02 (1.00-1.05)	0.0207418	0.00910775	0.0227636	0.520097	1.02 (1.00-1.04)	0.0197631	0.0146059	0.213019	1.02 (0.99-1.05)	0.0173154	0.0192689	0.395096	1.02 (0.98-1.06)
NMOSD	Interleukin-5 (IL-5)	9	-0.00789227	0.0362126	0.833691	0.99 (0.92-1.07)	-0.00534784	0.0127206	0.674188	0.99 (0.97-1.02)	0.00224579	0.00909372	0.804939	0.9839	1.00 (0.98-1.02)	-0.00814626	0.0147764	0.596485	0.99 (0.96-1.02)	-0.0185547	0.0222058	0.427641	0.98 (0.94-1.03)
NMOSD	Interleukin-6 (IL-6)	9	0.0743396	0.029409	0.0393601	1.08 (1.02-1.14)	-0.0208058	0.0116882	0.0750636	0.98 (0.96-1.00)	-0.0115963	0.0079927	0.14682	0.692319	0.99 (0.97-1.00)	-0.0282025	0.0146184	0.0898243	0.97 (0.94-1.00)	-0.0166551	0.022299	0.476498	0.98 (0.94-1.03)
NMOSD	Interleukin-7 (IL-7)	9	-0.0349838	0.0295264	0.274746	0.97 (0.91-1.02)	0.0055185	0.0102477	0.590223	1.01 (0.99-1.03)	0.00280782	0.00800373	0.725728	0.9839	1.00 (0.99-1.02)	0.00410007	0.0124166	0.749724	1.00 (0.98-1.03)	0.00103766	0.0139714	0.942619	1.00 (0.97-1.03)
NMOSD	Interleukin-8 (IL-8)	9	-0.0146038	0.0292066	0.632397	0.99 (0.93-1.04)	5.65e-05	0.0104354	0.995683	1.00 (0.98-1.02)	-0.00158504	0.0079707	0.842374	0.984471	1.00 (0.98-1.01)	0.0028015	0.0125136	0.828465	1.00 (0.98-1.03)	-0.00178831	0.015085	0.908556	1.00 (0.97-1.03)
NMOSD	Latency-associated peptide transforming growth factor beta 1 (LAP TGF-beta-1)	9	-0.0335671	0.0291017	0.286587	0.97 (0.91-1.02)	-0.00734661	0.0108345	0.497723	0.99 (0.97-1.01)	-0.00544558	0.00788672	0.489895	0.952491	0.99 (0.98-1.01)	0.0112811	0.0139749	0.442865	1.01 (0.98-1.04)	-0.0189363	0.0174942	0.310605	0.98 (0.95-1.02)
NMOSD	Leukemia inhibitory factor (LIF)	9	0.00945608	0.0346967	0.793075	1.01 (0.94-1.08)	-0.000888192	0.011677	0.939369	1.00 (0.98-1.02)	0.000138118	0.00895093	0.987689	0.987689	1.00 (0.98-1.02)	-0.000479518	0.0131911	0.971893	1.00 (0.97-1.03)	-0.00231795	0.0158969	0.887677	1.00 (0.97-1.03)
NMOSD	Leukemia inhibitory factor receptor (LIF-R)	9	0.00348094	0.0318108	0.915935	1.00 (0.94-1.07)	-0.00998584	0.0110824	0.367561	0.99 (0.97-1.01)	-0.00853495	0.00849667	0.315135	0.83777	0.99 (0.98-1.01)	-0.0112685	0.0138233	0.438561	0.99 (0.96-1.02)	-0.0176068	0.0172968	0.338507	0.98 (0.95-1.02)
NMOSD	Monocyte chemotactic protein 1 (MCP-1)	9	-0.0116207	0.029147	0.702001	0.99 (0.93-1.05)	0.00744439	0.0108278	0.491753	1.01 (0.99-1.03)	0.0090658	0.00793113	0.253011	0.767468	1.01 (0.99-1.02)	0.00263057	0.014105	0.856696	1.00 (0.98-1.03)	0.00378891	0.0170387	0.829598	1.00 (0.97-1.04)
NMOSD	Monocyte chemotactic protein 2 (MCP-2)	9	-0.0208518	0.0296369	0.504418	0.98 (0.92-1.04)	-0.00227956	0.0103831	0.826226	1.00 (0.98-1.02)	-0.007156	0.00802606	0.37261	0.916419	0.99 (0.98-1.01)	-0.00331318	0.012055	0.790404	1.00 (0.97-1.02)	-0.00417228	0.014431	0.779841	1.00 (0.97-1.02)
NMOSD	Monocyte chemotactic protein 3 (MCP-3)	9	0.0560586	0.0377828	0.181457	1.06 (0.98-1.14)	-0.013644	0.0133374	0.306311	0.99 (0.96-1.01)	-0.00683372	0.00906852	0.45111	0.952491	0.99 (0.98-1.01)	-0.01895	0.0178415	0.319186	0.98 (0.95-1.02)	0.00936702	0.0252445	0.720233	1.01 (0.96-1.06)
NMOSD	Monocyte chemotactic protein 4 (MCP-4)	9	-0.0400057	0.0292593	0.21382	0.96 (0.91-1.02)	-0.000299093	0.0109337	0.978176	1.00 (0.98-1.02)	-0.000357054	0.00795099	0.964182	0.987689	1.00 (0.98-1.02)	-0.00126965	0.0145333	0.932531	1.00 (0.97-1.03)	-0.00289148	0.0176359	0.873833	1.00 (0.96-1.03)
NMOSD	Macrophage inflammatory protein 1-alpha (MIP-1 alpha)	9	-0.0227662	0.0291827	0.460875	0.98 (0.92-1.04)	-0.0170061	0.0103108	0.0990787	0.98 (0.96-1.00)	-0.0149183	0.00793517	0.0601055	0.520097	0.99 (0.97-1.00)	-0.0126823	0.0125892	0.343239	0.99 (0.96-1.01)	-0.00311703	0.0154215	0.844866	1.00 (0.97-1.03)
NMOSD	Matrix metalloproteinase-1 (MMP-1)	9	-0.032331	0.0297724	0.313482	0.97 (0.91-1.03)	0.00996114	0.0106352	0.348955	1.01 (0.99-1.03)	0.00275912	0.00807569	0.732608	0.9839	1.00 (0.99-1.02)	0.0114764	0.0121924	0.374115	1.01 (0.99-1.04)	0.00969375	0.0144945	0.522457	1.01 (0.98-1.04)
NMOSD	Matrix metalloproteinase-10 (MMP-10)	9	0.0559666	0.0350816	0.15467	1.06 (0.99-1.13)	0.00260011	0.0111385	0.815424	1.00 (0.98-1.02)	-0.00201289	0.00801339	0.801667	0.9839	1.00 (0.98-1.01)	-0.000332275	0.0139179	0.981538	1.00 (0.97-1.03)	0.011253	0.0179049	0.547205	1.01 (0.98-1.05)
NMOSD	Neurturin (NRTN)	9	0.00082919	0.0329926	0.980651	1.00 (0.94-1.07)	-0.00320949	0.0119321	0.787945	1.00 (0.97-1.02)	-0.00334127	0.00886602	0.706276	0.9839	1.00 (0.98-1.01)	-0.0167678	0.0144573	0.279566	0.98 (0.96-1.01)	0.00228863	0.0205353	0.914006	1.00 (0.96-1.04)
NMOSD	Neurotrophin-3 (NT-3)	9	0.0131222	0.0421395	0.764566	1.01 (0.93-1.10)	0.00662163	0.0107629	0.538404	1.01 (0.99-1.03)	0.00177243	0.00786578	0.821719	0.9839	1.00 (0.99-1.02)	0.00865105	0.0119877	0.491055	1.01 (0.99-1.03)	0.0135894	0.015119	0.39499	1.01 (0.98-1.04)
NMOSD	Osteoprotegerin (OPG)	9	0.0120459	0.0416084	0.780581	1.01 (0.93-1.10)	-0.00234345	0.0107994	0.82821	1.00 (0.98-1.02)	-0.000326897	0.0107116	0.975654	0.987689	1.00 (0.98-1.02)	-0.00498042	0.0133631	0.719053	1.00 (0.97-1.02)	-0.0183678	0.0185481	0.351042	0.98 (0.95-1.02)
NMOSD	Oncostatin-M (OSM)	9	-0.0125137	0.0296444	0.685594	0.99 (0.93-1.05)	-0.0141234	0.0105627	0.181193	0.99 (0.97-1.01)	-0.0158093	0.00803983	0.0492557	0.520097	0.98 (0.97-1.00)	-0.0124936	0.0126541	0.352403	0.99 (0.96-1.01)	-0.00727944	0.0146651	0.632977	0.99 (0.96-1.02)
NMOSD	Programmed cell death 1 ligand 1 (PD-L1)	9	-0.0452533	0.0288803	0.161116	0.96 (0.90-1.01)	-0.015575	0.0111788	0.16354	0.98 (0.96-1.01)	-0.0142509	0.00782505	0.0685777	0.520097	0.99 (0.97-1.00)	-0.0166538	0.0157543	0.321341	0.98 (0.95-1.01)	-0.01767	0.0189337	0.377992	0.98 (0.95-1.02)
NMOSD	Stem cell factor (SCF)	9	0.0369728	0.0292501	0.246684	1.04 (0.98-1.10)	0.00117465	0.0108097	0.913467	1.00 (0.98-1.02)	-0.000169088	0.00793711	0.983004	0.987689	1.00 (0.98-1.02)	0.00285907	0.0123814	0.823176	1.00 (0.98-1.03)	-0.000864344	0.0159619	0.958143	1.00 (0.97-1.03)
NMOSD	SIR2-like protein 2 (SIRT2)	9	-0.0386694	0.0294408	0.230439	0.96 (0.91-1.02)	0.00632154	0.0106782	0.553848	1.01 (0.99-1.03)	-0.00130862	0.00798908	0.869888	0.984471	1.00 (0.98-1.01)	0.0105747	0.0123648	0.417302	1.01 (0.99-1.04)	0.00670449	0.0156007	0.678714	1.01 (0.98-1.04)
NMOSD	Signaling lymphocytic activation molecule (SLAMF1)	9	-0.0131012	0.0292772	0.668041	0.99 (0.93-1.05)	-0.00364258	0.0101551	0.719824	1.00 (0.98-1.02)	-0.00250062	0.00795317	0.753203	0.9839	1.00 (0.98-1.01)	-0.00391008	0.0121695	0.756216	1.00 (0.97-1.02)	0.00375479	0.0146642	0.804373	1.00 (0.98-1.03)
NMOSD	Sulfotransferase 1A1 (ST1A1)	9	-0.021703	0.0343258	0.547301	0.98 (0.91-1.05)	0.00286191	0.011886	0.809725	1.00 (0.98-1.03)	0.00099337	0.00922161	0.914216	0.987689	1.00 (0.98-1.02)	0.00594553	0.0158837	0.717895	1.01 (0.98-1.04)	-0.00774401	0.0181893	0.681516	0.99 (0.96-1.03)
NMOSD	STAM-binding protein (STAMPB)	9	-0.0697655	0.0320637	0.0660455	0.93 (0.88-0.99)	0.00976503	0.010736	0.363054	1.01 (0.99-1.03)	0.00236426	0.00788799	0.764383	0.9839	1.00 (0.99-1.02)	0.0159807	0.0127304	0.244789	1.02 (0.99-1.04)	0.00842451	0.0146734	0.581655	1.01 (0.98-1.04)
NMOSD	Transforming growth factor alpha (TGF-alpha)	9	-0.0171029	0.0292446	0.577022	0.98 (0.93-1.04)	-0.00691646	0.0103937	0.505765	0.99 (0.97-1.01)	-0.00728203	0.00794997	0.359676	0.909182	0.99 (0.98-1.01)	-0.00301541	0.0137959	0.832455	1.00 (0.97-1.02)	-0.0192122	0.0167388	0.28423	0.98 (0.95-1.01)
NMOSD	Tumor necrosis factor (TNF)	9	-0.00810837	0.0333774	0.815024	0.99 (0.93-1.06)	-0.00683849	0.0116654	0.557728	0.99 (0.97-1.02)	-0.0126977	0.00898232	0.157469	0.692319	0.99 (0.97-1.00)	-0.00549377	0.0147497	0.71922	0.99 (0.97-1.02)	-0.00351433	0.019483	0.861341	1.00 (0.96-1.04)
NMOSD	TNF-beta (TNFB)	8	0.00243844	0.050768	0.96325	1.00 (0.91-1.11)	0.0243056	0.0130829	0.0631964	1.02 (1.00-1.05)	0.0203172	0.0094453	0.0314728	0.520097	1.02 (1.00-1.04)	0.0245489	0.0140299	0.123637	1.02 (1.00-1.05)	0.00745257	0.0216184	0.740421	1.01 (0.97-1.05)
NMOSD	Tumor necrosis factor receptor superfamily member 9 (TNFRSF9)	9	-0.0303367	0.0336278	0.396965	0.97 (0.91-1.04)	-0.00899051	0.0118934	0.449693	0.99 (0.97-1.01)	-0.00639941	0.00901248	0.477666	0.952491	0.99 (0.98-1.01)	0.00971887	0.0147448	0.528318	1.01 (0.98-1.04)	-0.0132596	0.0178312	0.478375	0.99 (0.95-1.02)
NMOSD	Tumor necrosis factor ligand superfamily member 14 (TNFSF14)	9	8.04e-05	0.0362786	0.998293	1.00 (0.93-1.07)	-0.000278802	0.0126125	0.982364	1.00 (0.98-1.02)	-0.0167457	0.00911488	0.0661828	0.520097	0.98 (0.97-1.00)	-0.000904878	0.0144755	0.95169	1.00 (0.97-1.03)	-0.00263838	0.0182206	0.888449	1.00 (0.96-1.03)
NMOSD	TNF-related apoptosis ligand (TRAIL)	9	-0.0603195	0.0291749	0.0775009	0.94 (0.89-1.00)	-0.0114583	0.0108137	0.28932	0.99 (0.97-1.01)	-0.0125157	0.00790522	0.113371	0.684368	0.99 (0.97-1.00)	-0.0103923	0.0133475	0.458624	0.99 (0.96-1.02)	-0.0173055	0.0172036	0.343906	0.98 (0.95-1.02)
NMOSD	TNF-related activation cytokine (TRANCE)	9	-0.0609228	0.0369604	0.143276	0.94 (0.88-1.01)	-0.0127627	0.0111167	0.250942	0.99 (0.97-1.01)	-0.0143938	0.00797217	0.0709951	0.520097	0.99 (0.97-1.00)	-0.0126071	0.0129863	0.360081	0.99 (0.96-1.01)	-0.0161539	0.0176367	0.386482	0.98 (0.95-1.02)
NMOSD	Thymic stromal lymphopoietin (TSLP)	9	0.0527141	0.0381422	0.20945	1.05 (0.98-1.14)	0.00591883	0.0125244	0.636508	1.01 (0.98-1.03)	0.00473085	0.00911336	0.603683	0.9839	1.00 (0.99-1.02)	0.0100052	0.0162691	0.555654	1.01 (0.98-1.04)	0.0144983	0.0191575	0.470872	1.01 (0.98-1.05)
NMOSD	Tumor necrosis factor (Ligand) superfamily member 12 (TWEAK)	9	-0.0102768	0.0347171	0.775808	0.99 (0.92-1.06)	0.0152986	0.0106193	0.149684	1.02 (0.99-1.04)	0.00618024	0.00787147	0.432369	0.952491	1.01 (0.99-1.02)	0.0168209	0.0128121	0.225628	1.02 (0.99-1.04)	0.0191488	0.0180836	0.320565	1.02 (0.98-1.06)
NMOSD	Urokinase-type plasminogen activator (uPA)	9	0.00216365	0.042006	0.96036	1.00 (0.92-1.09)	0.00324224	0.0111071	0.770357	1.00 (0.98-1.03)	-0.00122171	0.0078477	0.876287	0.984471	1.00 (0.98-1.01)	0.0113764	0.0133124	0.417645	1.01 (0.99-1.04)	0.0113764	0.0202789	0.590164	1.01 (0.97-1.05)
NMOSD	Vascular endothelial growth factor A (VEGF_A)	9	-0.0183461	0.0317741	0.581761	0.98 (0.92-1.04)	-0.00222472	0.010427	0.831045	1.00 (0.98-1.02)	-0.00848	0.00793015	0.284918	0.810235	0.99 (0.98-1.01)	-0.00376855	0.0121523	0.764401	1.00 (0.97-1.02)	-0.00633765	0.0155975	0.695157	0.99 (0.96-1.02)
AQP4+NMOSD	Eukaryotic translation initiation factor 4E-binding protein 1 (4EBP1)	16	-0.0275554	0.0170391	0.128142	0.97 (0.94-1.01)	-0.0020777	0.00811637	0.79796	1.00 (0.98-1.01)	-0.00505476	0.00591841	0.393064	0.989982	0.99 (0.98-1.01)	-0.00226639	0.0109051	0.838159	1.00 (0.98-1.02)	0.00397784	0.0132082	0.767425	1.00 (0.98-1.03)
AQP4+NMOSD	Adenosine Deaminase (ADA)	16	-0.0135584	0.0169724	0.437719	0.99 (0.95-1.02)	-0.00553241	0.00825107	0.502534	0.99 (0.98-1.01)	2.71e-05	0.00586222	0.996315	0.996315	1.00 (0.99-1.01)	-0.00715307	0.0100871	0.489119	0.99 (0.97-1.01)	-0.0111791	0.0149173	0.465202	0.99 (0.96-1.02)
AQP4+NMOSD	Artemin (ARTN)	16	0.00460023	0.0187851	0.810097	1.00 (0.97-1.04)	-0.0112379	0.0088481	0.204051	0.99 (0.97-1.01)	0.000442922	0.00647381	0.945453	0.992406	1.00 (0.99-1.01)	-0.0145569	0.0120426	0.245459	0.99 (0.96-1.01)	-0.0153648	0.0163782	0.36304	0.98 (0.95-1.02)
AQP4+NMOSD	Axin-1 (AXIN1)	16	-0.0229555	0.018854	0.243523	0.98 (0.94-1.01)	-0.00809669	0.0090014	0.368391	0.99 (0.97-1.01)	-0.00396485	0.00650949	0.542466	0.989982	1.00 (0.98-1.01)	-0.0108291	0.0121585	0.387174	0.99 (0.97-1.01)	-0.0102414	0.0164926	0.543939	0.99 (0.96-1.02)
AQP4+NMOSD	Beta-nerve growth factor (Beta-NGF)	16	-0.0407881	0.0175845	0.0359902	0.96 (0.93-0.99)	-0.0140368	0.00861931	0.103411	0.99 (0.97-1.00)	-0.0039139	0.00573837	0.495203	0.989982	1.00 (0.98-1.01)	-0.017849	0.0139882	0.221361	0.98 (0.96-1.01)	0.0217872	0.0191044	0.27199	1.02 (0.98-1.06)
AQP4+NMOSD	Caspase 8 (CASP-8)	16	0.00104322	0.0170174	0.951984	1.00 (0.97-1.03)	0.0106788	0.00811352	0.188117	1.01 (0.99-1.03)	0.0105947	0.00589935	0.0725102	0.507572	1.01 (1.00-1.02)	0.00426201	0.0111332	0.707224	1.00 (0.98-1.03)	0.010525	0.0148325	0.488843	1.01 (0.98-1.04)
AQP4+NMOSD	Eotaxin-1 (CCL11)	16	-0.0140048	0.016849	0.419813	0.99 (0.95-1.02)	-0.0106923	0.00802131	0.182536	0.99 (0.97-1.01)	-0.00554056	0.00584673	0.343315	0.989982	0.99 (0.98-1.01)	-0.0121617	0.0109348	0.283557	0.99 (0.97-1.01)	-0.0149027	0.0136231	0.291243	0.99 (0.96-1.01)
AQP4+NMOSD	C-C motif chemokine 19 (CCL19)	16	-0.0292177	0.0206295	0.17855	0.97 (0.93-1.01)	-0.0174744	0.00873897	0.0455439	0.98 (0.97-1.00)	-0.0185525	0.00593206	0.001763	0.0802163	0.98 (0.97-0.99)	-0.013148	0.0197702	0.516118	0.99 (0.95-1.03)	-0.014733	0.0166415	0.389958	0.99 (0.95-1.02)
AQP4+NMOSD	C-C motif chemokine 20 (CCL20)	16	-0.0278988	0.0170786	0.124631	0.97 (0.94-1.01)	0.00790774	0.00865972	0.361157	1.01 (0.99-1.03)	-0.00164578	0.00589967	0.780275	0.989982	1.00 (0.99-1.01)	0.0125105	0.0245706	0.618045	1.01 (0.96-1.06)	0.011095	0.016975	0.523259	1.01 (0.98-1.05)
AQP4+NMOSD	C-C motif chemokine 23 (CCL23)	16	-0.0131578	0.0169381	0.450194	0.99 (0.95-1.02)	-0.00733569	0.00791761	0.354185	0.99 (0.98-1.01)	-0.00665933	0.00586293	0.256024	0.931929	0.99 (0.98-1.00)	-0.0164012	0.0117846	0.184294	0.98 (0.96-1.01)	0.00612707	0.0141682	0.671565	1.01 (0.98-1.03)
AQP4+NMOSD	C-C motif chemokine 25 (CCL25)	16	-0.0157361	0.0168589	0.366435	0.98 (0.95-1.02)	0.00354489	0.00808209	0.660944	1.00 (0.99-1.02)	-0.00114959	0.00584059	0.843963	0.989982	1.00 (0.99-1.01)	0.0102062	0.0113215	0.381577	1.01 (0.99-1.03)	-0.00218601	0.0151471	0.88717	1.00 (0.97-1.03)
AQP4+NMOSD	C-C motif chemokine 28 (CCL28)	16	-0.0136942	0.0165177	0.420982	0.99 (0.95-1.02)	-0.00792877	0.00808526	0.326768	0.99 (0.98-1.01)	0.00226008	0.00571464	0.692482	0.989982	1.00 (0.99-1.01)	-0.0105885	0.0101869	0.315073	0.99 (0.97-1.01)	-0.011179	0.0148279	0.462568	0.99 (0.96-1.02)
AQP4+NMOSD	C-C motif chemokine 4 (CCL4)	16	-0.00894273	0.0171245	0.609683	0.99 (0.96-1.02)	-0.00960085	0.0079401	0.226601	0.99 (0.98-1.01)	-0.00532475	0.00592059	0.36846	0.989982	0.99 (0.98-1.01)	-0.0116322	0.0103156	0.27719	0.99 (0.97-1.01)	-0.00918006	0.0130355	0.492076	0.99 (0.97-1.02)
AQP4+NMOSD	Natural killer cell receptor 2B4 (CD244)	16	-0.0278021	0.016979	0.123811	0.97 (0.94-1.01)	-0.00680395	0.00831694	0.413309	0.99 (0.98-1.01)	-0.00200826	0.00586233	0.731921	0.989982	1.00 (0.99-1.01)	-0.00895106	0.0110394	0.430143	0.99 (0.97-1.01)	-0.00866933	0.0144831	0.558382	0.99 (0.96-1.02)
AQP4+NMOSD	CD40L receptor (CD40)	16	-0.00994608	0.018718	0.603495	0.99 (0.95-1.03)	0.00467568	0.00842608	0.57896	1.00 (0.99-1.02)	0.00138755	0.00577534	0.810134	0.989982	1.00 (0.99-1.01)	0.00427692	0.00998226	0.674411	1.00 (0.98-1.02)	-0.00436888	0.014719	0.770675	1.00 (0.97-1.02)
AQP4+NMOSD	T-cell surface glycoprotein CD5 (CD5)	16	-0.0393045	0.0202743	0.0729756	0.96 (0.92-1.00)	-0.0137202	0.00911841	0.132408	0.99 (0.97-1.00)	-0.0184937	0.00583388	0.00152415	0.0802163	0.98 (0.97-0.99)	-0.00141941	0.0248838	0.955265	1.00 (0.95-1.05)	-0.00303588	0.017973	0.868122	1.00 (0.96-1.03)
AQP4+NMOSD	T-cell surface glycoprotein CD6 isoform (CD6)	16	-0.0316674	0.0174221	0.0905755	0.97 (0.94-1.00)	-0.0159316	0.00829728	0.0548455	0.98 (0.97-1.00)	-0.0163849	0.00587776	0.00530997	0.161069	0.98 (0.97-1.00)	-0.015478	0.0105396	0.162611	0.98 (0.96-1.01)	-0.0158163	0.0147918	0.301857	0.98 (0.96-1.01)
AQP4+NMOSD	CUB domain-containing protein 1 (CDCP1)	16	0.00303092	0.0199397	0.881352	1.00 (0.96-1.04)	-0.00208632	0.0089971	0.816625	1.00 (0.98-1.02)	0.0019614	0.005726	0.731942	0.989982	1.00 (0.99-1.01)	0.0278227	0.0218469	0.222211	1.03 (0.99-1.07)	0.0296097	0.0178754	0.118395	1.03 (0.99-1.07)
AQP4+NMOSD	Macrophage colony-stimulating factor 1 (CSF-1)	15	-0.0156117	0.0209324	0.469052	0.98 (0.94-1.03)	-0.00753002	0.00923918	0.415067	0.99 (0.97-1.01)	-0.00447743	0.00663645	0.499884	0.989982	1.00 (0.98-1.01)	-0.00758713	0.0148352	0.617021	0.99 (0.96-1.02)	-0.0221278	0.0171732	0.218456	0.98 (0.95-1.01)
AQP4+NMOSD	Cystatin D (CST5)	16	-0.00222029	0.0168252	0.896892	1.00 (0.97-1.03)	0.0034831	0.00822062	0.671783	1.00 (0.99-1.02)	0.00484647	0.00581668	0.404731	0.989982	1.00 (0.99-1.02)	0.00698805	0.0138392	0.620933	1.01 (0.98-1.03)	0.00647274	0.0173611	0.714491	1.01 (0.97-1.04)
AQP4+NMOSD	Fractalkine (CX3CL1)	16	-0.00411017	0.0212729	0.849568	1.00 (0.96-1.04)	0.0152508	0.00895002	0.088381	1.02 (1.00-1.03)	0.0112509	0.00582465	0.0534081	0.473432	1.01 (1.00-1.02)	0.0318347	0.0134235	0.0315268	1.03 (1.01-1.06)	-0.0196274	0.0214326	0.374273	0.98 (0.94-1.02)
AQP4+NMOSD	C-X-C motif chemokine 1 (CXCL1)	16	-0.0124413	0.0170622	0.477917	0.99 (0.96-1.02)	0.000616288	0.00836524	0.941271	1.00 (0.98-1.02)	0.006115	0.00589989	0.299988	0.989982	1.01 (0.99-1.02)	-0.000237513	0.0108708	0.982857	1.00 (0.98-1.02)	0.00143851	0.0131295	0.914208	1.00 (0.98-1.03)
AQP4+NMOSD	C-X-C motif chemokine 10 (CXCL10)	16	0.0253761	0.0179124	0.178445	1.03 (0.99-1.06)	0.0029162	0.00886933	0.74231	1.00 (0.99-1.02)	0.0075153	0.00588419	0.201531	0.9137	1.01 (1.00-1.02)	-0.00732313	0.020892	0.730819	0.99 (0.95-1.03)	-0.00702987	0.0154903	0.656451	0.99 (0.96-1.02)
AQP4+NMOSD	C-X-C motif chemokine 11 (CXCL11)	16	0.00551611	0.0170207	0.750667	1.01 (0.97-1.04)	1.87e-05	0.00809595	0.998158	1.00 (0.98-1.02)	-0.000670957	0.00590195	0.909488	0.992406	1.00 (0.99-1.01)	-0.0024495	0.0103949	0.816895	1.00 (0.98-1.02)	-0.0115974	0.0146908	0.442159	0.99 (0.96-1.02)
AQP4+NMOSD	C-X-C motif chemokine 5 (CXCL5)	16	-0.00809574	0.0170498	0.642232	0.99 (0.96-1.03)	0.000311924	0.00832673	0.970118	1.00 (0.98-1.02)	0.00132222	0.00590995	0.822969	0.989982	1.00 (0.99-1.01)	-0.000692756	0.0101129	0.94629	1.00 (0.98-1.02)	-0.0131793	0.0146675	0.383095	0.99 (0.96-1.02)
AQP4+NMOSD	C-X-C motif chemokine 6 (CXCL6)	16	-0.00442883	0.0171072	0.79949	1.00 (0.96-1.03)	0.00430148	0.00813026	0.596757	1.00 (0.99-1.02)	0.00841925	0.00592266	0.155162	0.794486	1.01 (1.00-1.02)	0.00322985	0.0102868	0.75786	1.00 (0.98-1.02)	0.00193298	0.0129687	0.8835	1.00 (0.98-1.03)
AQP4+NMOSD	C-X-C motif chemokine 9 (CXCL9)	16	0.0163742	0.0194308	0.413565	1.02 (0.98-1.06)	-0.00202296	0.00875661	0.817299	1.00 (0.98-1.02)	0.00220763	0.00571686	0.699377	0.989982	1.00 (0.99-1.01)	-0.0141112	0.0168256	0.414817	0.99 (0.95-1.02)	-0.0141112	0.0162225	0.398087	0.99 (0.96-1.02)
AQP4+NMOSD	Delta and Notch-like epidermal growth factor related receptor (DNER)	16	-0.00680168	0.0166688	0.68941	0.99 (0.96-1.03)	-0.0030396	0.00782717	0.697765	1.00 (0.98-1.01)	0.000920482	0.00576449	0.873132	0.992406	1.00 (0.99-1.01)	0.000328267	0.00947534	0.97282	1.00 (0.98-1.02)	0.00168094	0.0129308	0.898298	1.00 (0.98-1.03)
AQP4+NMOSD	Protein S100-A12 (EN-RAGE)	16	0.00598126	0.01802	0.744864	1.01 (0.97-1.04)	-0.000497493	0.00853195	0.953502	1.00 (0.98-1.02)	0.00230053	0.00590945	0.697056	0.989982	1.00 (0.99-1.01)	-0.00607394	0.0125352	0.634996	0.99 (0.97-1.02)	0.00205325	0.0159847	0.899499	1.00 (0.97-1.03)
AQP4+NMOSD	Fibroblast growth factor 19 (FGF-19)	16	-0.00514538	0.017121	0.768189	0.99 (0.96-1.03)	-0.00592302	0.00832031	0.476542	0.99 (0.98-1.01)	-0.00353114	0.00593098	0.551595	0.989982	1.00 (0.98-1.01)	-0.00213014	0.0126474	0.868498	1.00 (0.97-1.02)	-0.00345551	0.0159647	0.831555	1.00 (0.97-1.03)
AQP4+NMOSD	Fibroblast growth factor 21 (FGF-21)	16	-0.0259254	0.0171023	0.151794	0.97 (0.94-1.01)	-0.0168556	0.00811341	0.0377553	0.98 (0.97-1.00)	-0.00722188	0.00592614	0.222978	0.922317	0.99 (0.98-1.00)	-0.0194227	0.010457	0.0829977	0.98 (0.96-1.00)	-0.0170297	0.0139507	0.241039	0.98 (0.96-1.01)
AQP4+NMOSD	Fibroblast growth factor 23 (FGF-23)	16	-0.0114409	0.0224754	0.618652	0.99 (0.95-1.03)	0.00440521	0.00878315	0.615982	1.00 (0.99-1.02)	0.00197764	0.00758969	0.794425	0.989982	1.00 (0.99-1.02)	0.00852201	0.0108889	0.446022	1.01 (0.99-1.03)	0.026821	0.0175668	0.147619	1.03 (0.99-1.06)
AQP4+NMOSD	Fibroblast growth factor 5 (FGF-5)	16	-0.00957517	0.0184732	0.612323	0.99 (0.96-1.03)	-0.00135638	0.00883343	0.877964	1.00 (0.98-1.02)	0.00185918	0.00633995	0.769332	0.989982	1.00 (0.99-1.01)	0.00220939	0.0109827	0.843268	1.00 (0.98-1.02)	0.00872572	0.0150202	0.569913	1.01 (0.98-1.04)
AQP4+NMOSD	Fms-related tyrosine kinase 3 ligand (FIt3L)	16	0.0240939	0.0169359	0.176736	1.02 (0.99-1.06)	0.0083605	0.00824019	0.310296	1.01 (0.99-1.02)	0.00499302	0.00586841	0.394864	0.989982	1.01 (0.99-1.02)	0.0206984	0.0126199	0.121774	1.02 (1.00-1.05)	0.017401	0.0165274	0.309074	1.02 (0.99-1.05)
AQP4+NMOSD	Glial cell line-derived neutrophic factor (hGDNF)	16	-0.0250596	0.0171917	0.167	0.98 (0.94-1.01)	-0.000776352	0.00824945	0.925022	1.00 (0.98-1.02)	0.00135426	0.00583076	0.816335	0.989982	1.00 (0.99-1.01)	0.00179906	0.0112867	0.875483	1.00 (0.98-1.02)	-0.00103084	0.0158012	0.948846	1.00 (0.97-1.03)
AQP4+NMOSD	Hepatocyte growth factor (HGF)	16	-0.0222083	0.0187382	0.255672	0.98 (0.94-1.01)	-0.00374598	0.00834857	0.65365	1.00 (0.98-1.01)	-0.000214233	0.00581176	0.970595	0.992406	1.00 (0.99-1.01)	-0.0166716	0.011204	0.15747	0.98 (0.96-1.01)	-0.00279503	0.0151648	0.856239	1.00 (0.97-1.03)
AQP4+NMOSD	Interferon gamma (IFN-gamma)	16	-0.0115927	0.0186813	0.544865	0.99 (0.95-1.03)	0.0055719	0.00881644	0.527394	1.01 (0.99-1.02)	0.00739266	0.00642471	0.249872	0.931929	1.01 (0.99-1.02)	0.0058174	0.0108394	0.599351	1.01 (0.98-1.03)	0.00960896	0.0137202	0.494428	1.01 (0.98-1.04)
AQP4+NMOSD	Interleukin-10 (IL-10)	16	-0.0221264	0.0175677	0.228445	0.98 (0.95-1.01)	0.00907082	0.00838503	0.279347	1.01 (0.99-1.03)	0.00317399	0.00590543	0.590943	0.989982	1.00 (0.99-1.01)	0.0109937	0.0104179	0.308002	1.01 (0.99-1.03)	0.00582105	0.0151221	0.705687	1.01 (0.98-1.04)
AQP4+NMOSD	Interleukin-10 receptor subunit alpha (IL-10RA)	15	-0.0589491	0.0299791	0.0709824	0.94 (0.89-1.00)	-0.00303827	0.010514	0.772601	1.00 (0.98-1.02)	-0.00544291	0.00678854	0.422681	0.989982	0.99 (0.98-1.01)	-0.00310254	0.0131464	0.81685	1.00 (0.97-1.02)	0.000881351	0.0186697	0.963015	1.00 (0.96-1.04)
AQP4+NMOSD	Interleukin-10 receptor subunit beta (IL10RB)	16	-0.0019263	0.0201901	0.925343	1.00 (0.96-1.04)	0.00378748	0.00823256	0.645472	1.00 (0.99-1.02)	-0.00102682	0.00579819	0.859435	0.989982	1.00 (0.99-1.01)	0.00571716	0.010307	0.587284	1.01 (0.99-1.03)	-0.00700959	0.0161458	0.670364	0.99 (0.96-1.02)
AQP4+NMOSD	Interleukin-12 subunit beta (IL-12B)	15	0.00938426	0.0181441	0.613697	1.01 (0.97-1.05)	-0.00740367	0.00967844	0.444293	0.99 (0.97-1.01)	-0.00839331	0.00670809	0.210854	0.9137	0.99 (0.98-1.00)	-0.0032086	0.0156624	0.84063	1.00 (0.97-1.03)	0.00342246	0.0161118	0.834841	1.00 (0.97-1.04)
AQP4+NMOSD	Interleukin-13 (IL-13)	16	0.0153232	0.0201437	0.459461	1.02 (0.98-1.06)	0.0176815	0.00896218	0.048507	1.02 (1.00-1.04)	0.0122471	0.00647813	0.0586867	0.473432	1.01 (1.00-1.03)	0.01938	0.0121055	0.130239	1.02 (1.00-1.04)	0.0100942	0.0170227	0.562024	1.01 (0.98-1.04)
AQP4+NMOSD	Interleukin-15 receptor subunit alpha (IL-15RA)	16	-0.00517372	0.0228328	0.824016	0.99 (0.95-1.04)	0.0110181	0.00956373	0.249291	1.01 (0.99-1.03)	0.00643563	0.0063636	0.311864	0.989982	1.01 (0.99-1.02)	0.020106	0.012364	0.124734	1.02 (1.00-1.05)	0.0113688	0.0185413	0.548954	1.01 (0.98-1.05)
AQP4+NMOSD	Interleukin-17A (IL-17A)	16	-0.0069664	0.0194242	0.725211	0.99 (0.96-1.03)	0.00355412	0.00882111	0.687014	1.00 (0.99-1.02)	0.00337534	0.00646721	0.601729	0.989982	1.00 (0.99-1.02)	0.00709629	0.0106955	0.517091	1.01 (0.99-1.03)	0.0121825	0.0131074	0.367381	1.01 (0.99-1.04)
AQP4+NMOSD	Interleukin-17C (IL-17C)	16	0.00875537	0.0231419	0.710857	1.01 (0.96-1.06)	0.0210377	0.00907234	0.0204014	1.02 (1.00-1.04)	0.0136602	0.00646474	0.0345979	0.393551	1.01 (1.00-1.03)	0.0245898	0.01096	0.040381	1.02 (1.00-1.05)	0.0198149	0.0154541	0.219243	1.02 (0.99-1.05)
AQP4+NMOSD	Interleukin-18 (IL-18)	16	-0.00263204	0.0170411	0.879457	1.00 (0.96-1.03)	-0.00900827	0.00803332	0.262133	0.99 (0.98-1.01)	-0.00348925	0.00589394	0.553847	0.989982	1.00 (0.99-1.01)	-0.010818	0.0100027	0.296554	0.99 (0.97-1.01)	-0.0132824	0.0130323	0.324269	0.99 (0.96-1.01)
AQP4+NMOSD	Interleukin-18 receptor 1 (IL-18R1)	16	-0.00214728	0.0201333	0.916577	1.00 (0.96-1.04)	-0.00303978	0.00839419	0.717255	1.00 (0.98-1.01)	4.91e-05	0.00588516	0.993337	0.996315	1.00 (0.99-1.01)	-0.00265334	0.00987781	0.791885	1.00 (0.98-1.02)	-0.00460025	0.0144313	0.754297	1.00 (0.97-1.02)
AQP4+NMOSD	Interleukin-1 alpha (IL-1 alpha)	15	0.0307837	0.0234814	0.212549	1.03 (0.98-1.08)	0.00343983	0.0113654	0.76215	1.00 (0.98-1.03)	0.00478655	0.0074469	0.520382	0.989982	1.00 (0.99-1.02)	-0.0182036	0.019288	0.361286	0.98 (0.95-1.02)	0.0165039	0.0248172	0.516844	1.02 (0.97-1.07)
AQP4+NMOSD	Interleukin-2 (IL-2)	16	-0.0104323	0.0203484	0.616164	0.99 (0.95-1.03)	-0.00589684	0.00947995	0.53392	0.99 (0.98-1.01)	0.00123168	0.00645653	0.84871	0.989982	1.00 (0.99-1.01)	-0.0100457	0.0108807	0.370484	0.99 (0.97-1.01)	-0.0144009	0.0159972	0.382231	0.99 (0.96-1.02)
AQP4+NMOSD	Interleukin-20 (IL-20)	16	-0.0132745	0.0187516	0.490619	0.99 (0.95-1.02)	0.00422858	0.00902703	0.639473	1.00 (0.99-1.02)	0.002596	0.00643382	0.686586	0.989982	1.00 (0.99-1.02)	0.0069073	0.0111253	0.544008	1.01 (0.99-1.03)	-0.00205061	0.0146566	0.890592	1.00 (0.97-1.03)
AQP4+NMOSD	Interleukin-20 receptor subunit alpha (IL-20RA)	16	0.00304868	0.0189016	0.874168	1.00 (0.97-1.04)	0.00581804	0.00899045	0.517544	1.01 (0.99-1.02)	0.0111259	0.00650971	0.087428	0.568282	1.01 (1.00-1.02)	0.00489625	0.0104249	0.645348	1.00 (0.98-1.03)	0.00521648	0.0135697	0.706061	1.01 (0.98-1.03)
AQP4+NMOSD	Interleukin-22 receptor subunit alpha-1 (IL-22RA1)	16	-0.021102	0.0196067	0.300005	0.98 (0.94-1.02)	-0.00683258	0.00888808	0.442051	0.99 (0.98-1.01)	-0.00368051	0.00654745	0.574029	0.989982	1.00 (0.98-1.01)	-0.00981535	0.0115633	0.409313	0.99 (0.97-1.01)	-0.0102268	0.0152959	0.51391	0.99 (0.96-1.02)
AQP4+NMOSD	Interleukin-24 (IL-24)	16	0.0028527	0.0189539	0.882511	1.00 (0.97-1.04)	0.0143648	0.00929786	0.122357	1.01 (1.00-1.03)	0.0159575	0.00653554	0.0146201	0.332607	1.02 (1.00-1.03)	0.0112866	0.0117841	0.353357	1.01 (0.99-1.03)	-0.00120073	0.0158504	0.940616	1.00 (0.97-1.03)
AQP4+NMOSD	Interleukin-2 receptor subunit beta (IL-2RB)	16	0.00112273	0.0239698	0.963303	1.00 (0.96-1.05)	-0.00923431	0.00933921	0.322777	0.99 (0.97-1.01)	-0.00140061	0.0064593	0.828336	0.989982	1.00 (0.99-1.01)	-0.014532	0.0106365	0.191999	0.99 (0.97-1.01)	-0.012942	0.0156616	0.421554	0.99 (0.96-1.02)
AQP4+NMOSD	Interleukin-33 (IL-33)	16	0.00531269	0.0187068	0.780569	1.01 (0.97-1.04)	0.00925626	0.00877738	0.291627	1.01 (0.99-1.03)	0.0044124	0.00644043	0.493275	0.989982	1.00 (0.99-1.02)	0.0105214	0.00980163	0.300041	1.01 (0.99-1.03)	0.012991	0.0131631	0.339332	1.01 (0.99-1.04)
AQP4+NMOSD	Interleukin-4 (IL-4)	16	0.0027657	0.0188911	0.885691	1.00 (0.97-1.04)	0.0108169	0.00864529	0.210866	1.01 (0.99-1.03)	0.00923656	0.0065289	0.157151	0.794486	1.01 (1.00-1.02)	0.00310571	0.0121587	0.80186	1.00 (0.98-1.03)	0.0208326	0.0137772	0.151288	1.02 (0.99-1.05)
AQP4+NMOSD	Interleukin-5 (IL-5)	16	0.0167535	0.0188825	0.38993	1.02 (0.98-1.06)	-0.00381894	0.00872713	0.66168	1.00 (0.98-1.01)	-0.000515225	0.00652589	0.937072	0.992406	1.00 (0.99-1.01)	-0.00769438	0.0114971	0.513507	0.99 (0.97-1.01)	-0.0124516	0.0149669	0.418489	0.99 (0.96-1.02)
AQP4+NMOSD	Interleukin-6 (IL-6)	16	-0.0036353	0.0189394	0.850542	1.00 (0.96-1.03)	0.00204762	0.00895694	0.819174	1.00 (0.98-1.02)	0.0126982	0.00588163	0.0308528	0.393551	1.01 (1.00-1.02)	-0.010482	0.0116737	0.383416	0.99 (0.97-1.01)	0.0307602	0.020436	0.153038	1.03 (0.99-1.07)
AQP4+NMOSD	Interleukin-7 (IL-7)	16	0.00375414	0.0170802	0.829203	1.00 (0.97-1.04)	-0.00263513	0.00840785	0.753967	1.00 (0.98-1.01)	0.0027961	0.00590663	0.63594	0.989982	1.00 (0.99-1.01)	-0.00517693	0.0107106	0.635829	0.99 (0.97-1.02)	-0.00174402	0.0141284	0.903397	1.00 (0.97-1.03)
AQP4+NMOSD	Interleukin-8 (IL-8)	16	0.0132318	0.0169083	0.446922	1.01 (0.98-1.05)	0.00319907	0.00806731	0.691701	1.00 (0.99-1.02)	0.00588622	0.00587812	0.316645	0.989982	1.01 (0.99-1.02)	0.00301297	0.00959829	0.757915	1.00 (0.98-1.02)	0.00700058	0.0116566	0.557095	1.01 (0.98-1.03)
AQP4+NMOSD	Latency-associated peptide transforming growth factor beta 1 (LAP TGF-beta-1)	16	-0.0264601	0.0181132	0.166144	0.97 (0.94-1.01)	-0.000276626	0.008192	0.973062	1.00 (0.98-1.02)	-0.00174446	0.00586331	0.766069	0.989982	1.00 (0.99-1.01)	-0.000171128	0.00954636	0.985934	1.00 (0.98-1.02)	0.00257455	0.0124634	0.839125	1.00 (0.98-1.03)
AQP4+NMOSD	Leukemia inhibitory factor (LIF)	16	0.0182935	0.0188502	0.348282	1.02 (0.98-1.06)	0.00850209	0.00895164	0.342224	1.01 (0.99-1.03)	0.0138493	0.00648258	0.0326473	0.393551	1.01 (1.00-1.03)	0.00849068	0.0110567	0.454453	1.01 (0.99-1.03)	0.0187783	0.0138643	0.19565	1.02 (0.99-1.05)
AQP4+NMOSD	Leukemia inhibitory factor receptor (LIF-R)	16	-0.0143835	0.0185047	0.449924	0.99 (0.95-1.02)	-0.0011927	0.00878476	0.892004	1.00 (0.98-1.02)	-0.0029539	0.00630089	0.639208	0.989982	1.00 (0.98-1.01)	-0.000219864	0.00996835	0.982694	1.00 (0.98-1.02)	0.000126039	0.0142949	0.993081	1.00 (0.97-1.03)
AQP4+NMOSD	Monocyte chemotactic protein 1 (MCP-1)	16	0.00127843	0.0169433	0.940921	1.00 (0.97-1.04)	0.00969553	0.00762499	0.203534	1.01 (0.99-1.02)	0.00623059	0.00586923	0.288431	0.989982	1.01 (0.99-1.02)	0.00784283	0.0100257	0.446229	1.01 (0.99-1.03)	0.00736687	0.0124859	0.563963	1.01 (0.98-1.03)
AQP4+NMOSD	Monocyte chemotactic protein 2 (MCP-2)	15	0.00295848	0.017524	0.868533	1.00 (0.97-1.04)	-0.0145189	0.00853629	0.0889717	0.99 (0.97-1.00)	-0.0136339	0.00613792	0.0263339	0.393551	0.99 (0.97-1.00)	-0.0160932	0.0109044	0.16212	0.98 (0.96-1.01)	-0.0102848	0.0155638	0.519456	0.99 (0.96-1.02)
AQP4+NMOSD	Monocyte chemotactic protein 3 (MCP-3)	16	-0.0322996	0.0187881	0.107609	0.97 (0.93-1.00)	0.00350447	0.00900303	0.697088	1.00 (0.99-1.02)	0.00496669	0.00650055	0.444843	0.989982	1.00 (0.99-1.02)	-0.0107405	0.0144978	0.470229	0.99 (0.96-1.02)	0.0157526	0.0185469	0.409046	1.02 (0.98-1.05)
AQP4+NMOSD	Monocyte chemotactic protein 4 (MCP-4)	16	0.0127533	0.0169684	0.464746	1.01 (0.98-1.05)	0.010925	0.00797961	0.170963	1.01 (1.00-1.03)	0.0109582	0.00588129	0.0624306	0.473432	1.01 (1.00-1.02)	0.0103722	0.0095491	0.294539	1.01 (0.99-1.03)	0.00906111	0.0118476	0.456253	1.01 (0.99-1.03)
AQP4+NMOSD	Macrophage inflammatory protein 1-alpha (MIP-1 alpha)	16	-0.0338538	0.0168872	0.0647308	0.97 (0.94-1.00)	-0.0175561	0.00791074	0.0264677	0.98 (0.97-1.00)	-0.0117106	0.00586529	0.0458694	0.463791	0.99 (0.98-1.00)	-0.0227258	0.0120302	0.0783724	0.98 (0.95-1.00)	-0.0224474	0.0144473	0.141088	0.98 (0.95-1.01)
AQP4+NMOSD	Matrix metalloproteinase-1 (MMP-1)	16	-0.0215911	0.0171279	0.228066	0.98 (0.95-1.01)	-0.000262043	0.00840239	0.975121	1.00 (0.98-1.02)	0.00295846	0.00593543	0.618174	0.989982	1.00 (0.99-1.01)	-0.00381627	0.0114156	0.74278	1.00 (0.97-1.02)	-0.00909979	0.0148894	0.550244	0.99 (0.96-1.02)
AQP4+NMOSD	Matrix metalloproteinase-10 (MMP-10)	16	0.0290536	0.017075	0.110936	1.03 (1.00-1.06)	0.011001	0.00807393	0.17303	1.01 (1.00-1.03)	0.00680358	0.00591065	0.249703	0.931929	1.01 (1.00-1.02)	0.0144414	0.0114469	0.226357	1.01 (0.99-1.04)	0.0159998	0.0135611	0.256442	1.02 (0.99-1.04)
AQP4+NMOSD	Neurturin (NRTN)	16	0.00594959	0.0208334	0.779382	1.01 (0.97-1.05)	0.00307984	0.00914423	0.736262	1.00 (0.99-1.02)	0.00959594	0.00644526	0.13653	0.776517	1.01 (1.00-1.02)	0.000327399	0.0117378	0.978116	1.00 (0.98-1.02)	0.00959611	0.0159545	0.55651	1.01 (0.98-1.04)
AQP4+NMOSD	Neurotrophin-3 (NT-3)	16	-0.00990102	0.0222512	0.663147	0.99 (0.95-1.03)	0.00732464	0.00829369	0.377151	1.01 (0.99-1.02)	-0.000362272	0.00585559	0.950668	0.992406	1.00 (0.99-1.01)	0.0103921	0.0097394	0.302838	1.01 (0.99-1.03)	0.00910563	0.0125621	0.4797	1.01 (0.98-1.03)
AQP4+NMOSD	Osteoprotegerin (OPG)	16	-0.00185399	0.0210001	0.930901	1.00 (0.96-1.04)	0.0113438	0.00799394	0.155883	1.01 (1.00-1.03)	0.0092895	0.0056721	0.101473	0.615603	1.01 (1.00-1.02)	0.0128066	0.00935104	0.190988	1.01 (0.99-1.03)	0.0173346	0.0127008	0.192427	1.02 (0.99-1.04)
AQP4+NMOSD	Oncostatin-M (OSM)	16	-0.00336033	0.017098	0.847017	1.00 (0.96-1.03)	-0.00422372	0.00801159	0.598054	1.00 (0.98-1.01)	-0.000622637	0.00592172	0.916261	0.992406	1.00 (0.99-1.01)	-0.00406396	0.009992	0.689957	1.00 (0.98-1.02)	-0.00217814	0.0119271	0.85754	1.00 (0.97-1.02)
AQP4+NMOSD	Programmed cell death 1 ligand 1 (PD-L1)	16	-0.0252553	0.0197819	0.222485	0.98 (0.94-1.01)	-0.00362015	0.00834383	0.664382	1.00 (0.98-1.01)	-0.00352112	0.00582737	0.545685	0.989982	1.00 (0.99-1.01)	-0.0147041	0.0105353	0.183122	0.99 (0.97-1.01)	-0.0140596	0.0157412	0.38587	0.99 (0.96-1.02)
AQP4+NMOSD	Stem cell factor (SCF)	16	-0.0300078	0.0213176	0.181048	0.97 (0.93-1.01)	-0.00644346	0.00852628	0.449818	0.99 (0.98-1.01)	-0.00511233	0.00587104	0.383879	0.989982	0.99 (0.98-1.01)	-0.00352482	0.0109551	0.752082	1.00 (0.98-1.02)	-0.00841777	0.0142118	0.562468	0.99 (0.96-1.02)
AQP4+NMOSD	SIR2-like protein 2 (SIRT2)	16	-0.0171488	0.0170101	0.330489	0.98 (0.95-1.02)	-0.00191783	0.00843298	0.820097	1.00 (0.98-1.01)	-0.000227122	0.00589787	0.969282	0.992406	1.00 (0.99-1.01)	-0.00678592	0.0107043	0.535668	0.99 (0.97-1.01)	-0.00543862	0.0140627	0.704379	0.99 (0.97-1.02)
AQP4+NMOSD	Signaling lymphocytic activation molecule (SLAMF1)	14	-0.0233127	0.0180238	0.220202	0.98 (0.94-1.01)	-0.00121658	0.00954905	0.898621	1.00 (0.98-1.02)	-0.00256315	0.00702182	0.715092	0.989982	1.00 (0.98-1.01)	-0.0132349	0.0161736	0.427932	0.99 (0.96-1.02)	-0.0168717	0.017963	0.364727	0.98 (0.95-1.02)
AQP4+NMOSD	Sulfotransferase 1A1 (ST1A1)	16	0.00425762	0.0190325	0.82622	1.00 (0.97-1.04)	-0.00673039	0.00870507	0.439429	0.99 (0.98-1.01)	0.00389556	0.00656952	0.553198	0.989982	1.00 (0.99-1.02)	-0.00681575	0.0115215	0.562951	0.99 (0.97-1.02)	-0.00508025	0.0142441	0.726317	0.99 (0.97-1.02)
AQP4+NMOSD	STAM-binding protein (STAMPB)	16	-0.023505	0.0177141	0.205776	0.98 (0.94-1.01)	-0.00436548	0.00846091	0.605883	1.00 (0.98-1.01)	-0.00436715	0.00586339	0.456383	0.989982	1.00 (0.98-1.01)	-0.00495683	0.010435	0.641616	1.00 (0.97-1.02)	-0.00603492	0.013258	0.655491	0.99 (0.97-1.02)
AQP4+NMOSD	Transforming growth factor alpha (TGF-alpha)	16	-0.00577654	0.0169643	0.738527	0.99 (0.96-1.03)	-0.00351588	0.00814078	0.665825	1.00 (0.98-1.01)	-0.00217657	0.00588003	0.711261	0.989982	1.00 (0.99-1.01)	-0.00589925	0.009355	0.537793	0.99 (0.98-1.01)	-0.00965884	0.0121073	0.437452	0.99 (0.97-1.01)
AQP4+NMOSD	Tumor necrosis factor (TNF)	16	0.00622825	0.0188013	0.745349	1.01 (0.97-1.04)	-0.00252529	0.00922673	0.784321	1.00 (0.98-1.02)	0.00283957	0.00648307	0.661389	0.989982	1.00 (0.99-1.02)	-0.00489044	0.0105533	0.649729	1.00 (0.97-1.02)	-0.00997331	0.0141574	0.49194	0.99 (0.96-1.02)
AQP4+NMOSD	TNF-beta (TNFB)	16	0.00890416	0.0265025	0.741872	1.01 (0.96-1.06)	0.0147506	0.00968497	0.127749	1.01 (1.00-1.03)	0.00553986	0.00882488	0.530165	0.989982	1.01 (0.99-1.02)	0.0208046	0.0116888	0.0953581	1.02 (1.00-1.04)	0.0177688	0.0200069	0.38849	1.02 (0.98-1.06)
AQP4+NMOSD	Tumor necrosis factor receptor superfamily member 9 (TNFRSF9)	15	-0.0285043	0.0198571	0.174774	0.97 (0.93-1.01)	0.00095733	0.01045	0.927007	1.00 (0.98-1.02)	-0.00454355	0.00744786	0.54183	0.989982	1.00 (0.98-1.01)	0.0093997	0.0153765	0.550798	1.01 (0.98-1.04)	0.00904634	0.0175213	0.613699	1.01 (0.98-1.04)
AQP4+NMOSD	Tumor necrosis factor ligand superfamily member 14 (TNFSF14)	16	-0.0175017	0.0198931	0.393826	0.98 (0.95-1.02)	-0.000321922	0.00913202	0.971879	1.00 (0.98-1.02)	0.000837557	0.00652387	0.897846	0.992406	1.00 (0.99-1.01)	0.00834649	0.0143142	0.568494	1.01 (0.98-1.04)	0.00906916	0.0180985	0.623574	1.01 (0.97-1.05)
AQP4+NMOSD	TNF-related apoptosis ligand (TRAIL)	16	-0.0394823	0.0183119	0.0489577	0.96 (0.93-1.00)	-0.00658047	0.0085333	0.440617	0.99 (0.98-1.01)	-0.00748319	0.00587223	0.202544	0.9137	0.99 (0.98-1.00)	-0.0157408	0.0116286	0.195902	0.98 (0.96-1.01)	-0.0225608	0.0180972	0.231643	0.98 (0.94-1.01)
AQP4+NMOSD	TNF-related activation cytokine (TRANCE)	16	-0.0425241	0.0183953	0.0365315	0.96 (0.92-0.99)	-0.00565303	0.00889367	0.525021	0.99 (0.98-1.01)	-0.0046304	0.00588886	0.431693	0.989982	1.00 (0.98-1.01)	0.00132579	0.0119468	0.913108	1.00 (0.98-1.03)	-0.028888	0.0189347	0.1479	0.97 (0.94-1.01)
AQP4+NMOSD	Thymic stromal lymphopoietin (TSLP)	16	-0.0307452	0.022318	0.189953	0.97 (0.93-1.01)	-0.0075865	0.00927301	0.413285	0.99 (0.97-1.01)	-0.000945463	0.00653595	0.884983	0.992406	1.00 (0.99-1.01)	-0.00781354	0.011969	0.523757	0.99 (0.97-1.02)	0.00209846	0.0172463	0.904771	1.00 (0.97-1.04)
AQP4+NMOSD	Tumor necrosis factor (Ligand) superfamily member 12 (TWEAK)	16	0.00376138	0.0184776	0.841624	1.00 (0.97-1.04)	0.00326238	0.00815986	0.689298	1.00 (0.99-1.02)	0.00133919	0.00585493	0.81908	0.989982	1.00 (0.99-1.01)	0.00393773	0.0100495	0.700694	1.00 (0.98-1.02)	0.00895175	0.0127882	0.49464	1.01 (0.98-1.03)
AQP4+NMOSD	Urokinase-type plasminogen activator (uPA)	16	-0.0317833	0.0180415	0.0999355	0.97 (0.94-1.00)	0.00203553	0.00840598	0.808662	1.00 (0.99-1.02)	0.00298085	0.00584494	0.61006	0.989982	1.00 (0.99-1.01)	-0.00462097	0.0115843	0.695589	1.00 (0.97-1.02)	0.00214085	0.0184223	0.909028	1.00 (0.97-1.04)
AQP4+NMOSD	Vascular endothelial growth factor A (VEGF_A)	16	-0.0281781	0.0181455	0.142757	0.97 (0.94-1.01)	-0.00196582	0.00889426	0.825076	1.00 (0.98-1.02)	0.00193742	0.00586166	0.741004	0.989982	1.00 (0.99-1.01)	-0.00349338	0.0103905	0.741371	1.00 (0.98-1.02)	-0.0044739	0.0150296	0.770036	1.00 (0.97-1.03)
AQP4-NMOSD	Eukaryotic translation initiation factor 4E-binding protein 1 (4EBP1)	12	-0.0170932	0.0301695	0.583496	0.98 (0.93-1.04)	-0.00311691	0.00923217	0.735654	1.00 (0.98-1.02)	-0.00433878	0.00702781	0.536989	0.879783	1.00 (0.98-1.01)	0.00202386	0.0141911	0.889173	1.00 (0.97-1.03)	-0.00418894	0.0153542	0.790045	1.00 (0.97-1.03)
AQP4-NMOSD	Adenosine Deaminase (ADA)	12	-0.0301737	0.0300317	0.33872	0.97 (0.91-1.03)	-0.00708484	0.00925714	0.44407	0.99 (0.98-1.01)	-0.0118647	0.00697601	0.0889842	0.704529	0.99 (0.97-1.00)	0.000379572	0.0141316	0.979053	1.00 (0.97-1.03)	-0.0256666	0.0152969	0.121519	0.97 (0.95-1.00)
AQP4-NMOSD	Artemin (ARTN)	12	-0.0738641	0.0330837	0.0496192	0.93 (0.87-0.99)	-0.00266892	0.0103891	0.797258	1.00 (0.98-1.02)	-0.00900301	0.00771983	0.243526	0.770739	0.99 (0.98-1.01)	0.0102901	0.0144675	0.491731	1.01 (0.98-1.04)	0.00923471	0.0175794	0.60979	1.01 (0.98-1.04)
AQP4-NMOSD	Axin-1 (AXIN1)	12	-0.0424921	0.0331262	0.228519	0.96 (0.90-1.02)	-0.00889001	0.0105499	0.399415	0.99 (0.97-1.01)	-0.0035223	0.00773256	0.648738	0.908794	1.00 (0.98-1.01)	0.0188126	0.0197784	0.361948	1.02 (0.98-1.06)	-0.0272658	0.0217301	0.235575	0.97 (0.93-1.02)
AQP4-NMOSD	Beta-nerve growth factor (Beta-NGF)	12	-0.00521697	0.0295879	0.863561	0.99 (0.94-1.05)	-0.00062906	0.00869397	0.942319	1.00 (0.98-1.02)	-0.000423825	0.00686922	0.950802	0.987541	1.00 (0.99-1.01)	0.00442051	0.0156097	0.78229	1.00 (0.97-1.04)	0.00223412	0.0145428	0.880689	1.00 (0.97-1.03)
AQP4-NMOSD	Caspase 8 (CASP-8)	12	-0.00389559	0.0300921	0.899564	1.00 (0.94-1.06)	0.00250278	0.00876532	0.775237	1.00 (0.99-1.02)	0.00233848	0.0070052	0.738515	0.933401	1.00 (0.99-1.02)	0.002554	0.0133655	0.851937	1.00 (0.98-1.03)	-0.00351763	0.0139871	0.806071	1.00 (0.97-1.02)
AQP4-NMOSD	Eotaxin-1 (CCL11)	12	0.0221145	0.0323525	0.509789	1.02 (0.96-1.09)	-0.00585025	0.00874601	0.503556	0.99 (0.98-1.01)	0.00126467	0.00692943	0.855185	0.964027	1.00 (0.99-1.01)	-0.00611145	0.0122995	0.62905	0.99 (0.97-1.02)	-0.00582791	0.013659	0.677849	0.99 (0.97-1.02)
AQP4-NMOSD	C-C motif chemokine 19 (CCL19)	12	-0.0333222	0.0402434	0.42698	0.97 (0.89-1.05)	-0.0112547	0.00962149	0.242104	0.99 (0.97-1.01)	-0.0136747	0.00705054	0.0524374	0.681686	0.99 (0.97-1.00)	-0.0121626	0.0160998	0.465847	0.99 (0.96-1.02)	-0.0134921	0.0166348	0.43452	0.99 (0.95-1.02)
AQP4-NMOSD	C-C motif chemokine 20 (CCL20)	11	0.0666928	0.052208	0.233413	1.07 (0.96-1.18)	0.00174695	0.0114129	0.878345	1.00 (0.98-1.02)	-0.000166269	0.0075801	0.9825	0.993417	1.00 (0.99-1.01)	-0.00140471	0.0182834	0.940274	1.00 (0.96-1.04)	0.00633229	0.0208781	0.767879	1.01 (0.97-1.05)
AQP4-NMOSD	C-C motif chemokine 23 (CCL23)	12	0.035319	0.0299981	0.266309	1.04 (0.98-1.10)	-0.0144133	0.00901951	0.110041	0.99 (0.97-1.00)	-0.00556767	0.00697505	0.424739	0.840245	0.99 (0.98-1.01)	-0.0169498	0.0130804	0.221571	0.98 (0.96-1.01)	-0.0161782	0.0157696	0.326963	0.98 (0.95-1.01)
AQP4-NMOSD	C-C motif chemokine 25 (CCL25)	12	0.0379529	0.0298502	0.232345	1.04 (0.98-1.10)	-0.00581593	0.00952752	0.541574	0.99 (0.98-1.01)	-0.00722911	0.00694151	0.297675	0.786352	0.99 (0.98-1.01)	0.00352994	0.0165035	0.834546	1.00 (0.97-1.04)	-0.018309	0.0173165	0.313035	0.98 (0.95-1.02)
AQP4-NMOSD	C-C motif chemokine 28 (CCL28)	12	-0.019145	0.0383633	0.628543	0.98 (0.91-1.06)	-0.00776912	0.00985735	0.430606	0.99 (0.97-1.01)	-0.00922855	0.00678129	0.173551	0.770739	0.99 (0.98-1.00)	-0.00350589	0.0135551	0.800689	1.00 (0.97-1.02)	-0.0081398	0.0177227	0.654972	0.99 (0.96-1.03)
AQP4-NMOSD	C-C motif chemokine 4 (CCL4)	12	0.00351834	0.0377679	0.927619	1.00 (0.93-1.08)	-0.0134662	0.00957485	0.159602	0.99 (0.97-1.01)	-0.00872031	0.0070368	0.215255	0.770739	0.99 (0.98-1.01)	-0.0161406	0.0131844	0.246443	0.98 (0.96-1.01)	-0.0188981	0.015291	0.242239	0.98 (0.95-1.01)
AQP4-NMOSD	Natural killer cell receptor 2B4 (CD244)	12	-0.0363411	0.0320424	0.283185	0.96 (0.91-1.03)	-0.00413584	0.00991339	0.676535	1.00 (0.98-1.02)	-0.00218379	0.00698788	0.754652	0.939438	1.00 (0.98-1.01)	-0.0190782	0.0201405	0.363853	0.98 (0.94-1.02)	-0.0194023	0.0198223	0.348709	0.98 (0.94-1.02)
AQP4-NMOSD	CD40L receptor (CD40)	12	0.00732116	0.0295903	0.809591	1.01 (0.95-1.07)	-0.00600418	0.00900885	0.505107	0.99 (0.98-1.01)	-0.00811432	0.00688219	0.238386	0.770739	0.99 (0.98-1.01)	-0.00357842	0.014593	0.810805	1.00 (0.97-1.03)	0.00234314	0.0157746	0.884605	1.00 (0.97-1.03)
AQP4-NMOSD	T-cell surface glycoprotein CD5 (CD5)	12	0.00537376	0.034847	0.880512	1.01 (0.94-1.08)	-0.0166629	0.00939715	0.0761978	0.98 (0.97-1.00)	-0.00881007	0.00695686	0.205375	0.770739	0.99 (0.98-1.00)	-0.0250412	0.015482	0.134074	0.98 (0.95-1.01)	-0.0269069	0.0167862	0.137257	0.97 (0.94-1.01)
AQP4-NMOSD	T-cell surface glycoprotein CD6 isoform (CD6)	12	-0.00673355	0.0300598	0.827263	0.99 (0.94-1.05)	-0.00460433	0.00924721	0.618543	1.00 (0.98-1.01)	-0.00772191	0.00698769	0.269128	0.770739	0.99 (0.98-1.01)	-0.00417183	0.0132735	0.759176	1.00 (0.97-1.02)	-0.00271676	0.0152039	0.861431	1.00 (0.97-1.03)
AQP4-NMOSD	CUB domain-containing protein 1 (CDCP1)	12	-0.0309337	0.0303513	0.332138	0.97 (0.91-1.03)	0.00283628	0.0091891	0.757583	1.00 (0.98-1.02)	-0.000401756	0.0067703	0.952681	0.987541	1.00 (0.99-1.01)	0.0046953	0.0127749	0.720189	1.00 (0.98-1.03)	0.00259458	0.0133444	0.849382	1.00 (0.98-1.03)
AQP4-NMOSD	Macrophage colony-stimulating factor 1 (CSF-1)	12	-0.00525135	0.0298281	0.863766	0.99 (0.94-1.05)	-0.0140025	0.00916814	0.126686	0.99 (0.97-1.00)	-0.00576428	0.00692051	0.404886	0.840245	0.99 (0.98-1.01)	-0.0187498	0.0151227	0.240829	0.98 (0.95-1.01)	-0.0197713	0.015784	0.236323	0.98 (0.95-1.01)
AQP4-NMOSD	Cystatin D (CST5)	12	0.00830593	0.0297444	0.785748	1.01 (0.95-1.07)	-0.00798433	0.00860886	0.35369	0.99 (0.98-1.01)	-0.00964451	0.00691457	0.163073	0.770739	0.99 (0.98-1.00)	-0.00642448	0.0150817	0.678339	0.99 (0.96-1.02)	-0.00581457	0.0145368	0.696822	0.99 (0.97-1.02)
AQP4-NMOSD	Fractalkine (CX3CL1)	12	-0.00597273	0.0343083	0.865269	0.99 (0.93-1.06)	-0.00346565	0.00898309	0.699647	1.00 (0.98-1.01)	-0.00239179	0.00694495	0.730551	0.933401	1.00 (0.98-1.01)	-0.0059889	0.0145835	0.689205	0.99 (0.97-1.02)	-0.00269166	0.0152633	0.863226	1.00 (0.97-1.03)
AQP4-NMOSD	C-X-C motif chemokine 1 (CXCL1)	12	0.0244792	0.0301647	0.435958	1.02 (0.97-1.09)	-0.0027604	0.00936256	0.768121	1.00 (0.98-1.02)	-0.00291441	0.00701481	0.677801	0.916365	1.00 (0.98-1.01)	0.00183296	0.0159208	0.910417	1.00 (0.97-1.03)	0.00529037	0.0176927	0.770503	1.01 (0.97-1.04)
AQP4-NMOSD	C-X-C motif chemokine 10 (CXCL10)	12	-0.0202041	0.0319857	0.541779	0.98 (0.92-1.04)	0.00601683	0.00954514	0.528462	1.01 (0.99-1.03)	-0.00425715	0.00697822	0.541821	0.879783	1.00 (0.98-1.01)	0.00842116	0.0160737	0.610735	1.01 (0.98-1.04)	0.00815566	0.0162261	0.625137	1.01 (0.98-1.04)
AQP4-NMOSD	C-X-C motif chemokine 11 (CXCL11)	12	0.0295126	0.0303035	0.353076	1.03 (0.97-1.09)	-0.00290106	0.00932747	0.755783	1.00 (0.98-1.02)	-0.00724868	0.0070293	0.302443	0.786352	0.99 (0.98-1.01)	-0.00516311	0.0144349	0.727349	0.99 (0.97-1.02)	-0.00269017	0.0147087	0.858206	1.00 (0.97-1.03)
AQP4-NMOSD	C-X-C motif chemokine 5 (CXCL5)	12	0.0317022	0.0337249	0.369357	1.03 (0.97-1.10)	-0.0146858	0.00992271	0.138867	0.99 (0.97-1.00)	-0.00913793	0.00702706	0.193467	0.770739	0.99 (0.98-1.00)	-0.0270206	0.0157862	0.114971	0.97 (0.94-1.00)	-0.0266481	0.0176048	0.158297	0.97 (0.94-1.01)
AQP4-NMOSD	C-X-C motif chemokine 6 (CXCL6)	12	0.0328253	0.0348711	0.368718	1.03 (0.97-1.11)	-0.00123319	0.0100544	0.902383	1.00 (0.98-1.02)	-0.000175157	0.00703929	0.980149	0.993417	1.00 (0.99-1.01)	-0.00792262	0.0172855	0.655631	0.99 (0.96-1.03)	0.0146128	0.019299	0.464854	1.01 (0.98-1.05)
AQP4-NMOSD	C-X-C motif chemokine 9 (CXCL9)	12	0.00513937	0.03408	0.88313	1.01 (0.94-1.07)	-0.010647	0.00968366	0.271557	0.99 (0.97-1.01)	-0.0096993	0.0067714	0.152032	0.770739	0.99 (0.98-1.00)	-0.00454186	0.0166059	0.789529	1.00 (0.96-1.03)	0.0101791	0.0184271	0.591723	1.01 (0.97-1.05)
AQP4-NMOSD	Delta and Notch-like epidermal growth factor related receptor (DNER)	12	-0.00443302	0.0399347	0.913808	1.00 (0.92-1.08)	0.00701475	0.00956378	0.463271	1.01 (0.99-1.03)	0.00316792	0.00685916	0.644186	0.908794	1.00 (0.99-1.02)	0.0115824	0.0135596	0.411219	1.01 (0.99-1.04)	0.0104206	0.0163862	0.537824	1.01 (0.98-1.04)
AQP4-NMOSD	Protein S100-A12 (EN-RAGE)	12	-0.0177947	0.0300933	0.567434	0.98 (0.93-1.04)	-0.00901928	0.00884352	0.307788	0.99 (0.97-1.01)	-0.0124774	0.00701201	0.075168	0.704529	0.99 (0.97-1.00)	-0.00889222	0.0129773	0.507391	0.99 (0.97-1.02)	-0.00466712	0.0131901	0.730151	1.00 (0.97-1.02)
AQP4-NMOSD	Fibroblast growth factor 19 (FGF-19)	12	0.0350325	0.0302413	0.273603	1.04 (0.98-1.10)	-0.0124194	0.00977993	0.204124	0.99 (0.97-1.01)	-0.00838721	0.00702959	0.232819	0.770739	0.99 (0.98-1.01)	-0.0145302	0.0151327	0.357591	0.99 (0.96-1.02)	-0.0133582	0.0178851	0.470792	0.99 (0.95-1.02)
AQP4-NMOSD	Fibroblast growth factor 21 (FGF-21)	12	0.038785	0.0302801	0.229146	1.04 (0.98-1.10)	-0.00531994	0.00916458	0.561585	0.99 (0.98-1.01)	-4.08e-05	0.00704397	0.995375	0.995375	1.00 (0.99-1.01)	-0.0131236	0.0139424	0.366779	0.99 (0.96-1.01)	-0.0122377	0.0154917	0.446248	0.99 (0.96-1.02)
AQP4-NMOSD	Fibroblast growth factor 23 (FGF-23)	12	-0.00725624	0.0326563	0.82863	0.99 (0.93-1.06)	-0.00561972	0.00889215	0.527396	0.99 (0.98-1.01)	-0.00537476	0.00691273	0.436854	0.845823	0.99 (0.98-1.01)	-0.00449752	0.0134736	0.744806	1.00 (0.97-1.02)	-0.000725182	0.0150409	0.96241	1.00 (0.97-1.03)
AQP4-NMOSD	Fibroblast growth factor 5 (FGF-5)	12	-0.0495289	0.038878	0.23149	0.95 (0.88-1.03)	-0.00606422	0.0104815	0.562885	0.99 (0.97-1.01)	-0.0126948	0.00755521	0.0929049	0.704529	0.99 (0.97-1.00)	-0.00046623	0.0156195	0.976722	1.00 (0.97-1.03)	-0.00338873	0.0208091	0.873591	1.00 (0.96-1.04)
AQP4-NMOSD	Fms-related tyrosine kinase 3 ligand (FIt3L)	12	-0.00872934	0.0344068	0.80486	0.99 (0.93-1.06)	0.000733577	0.00968849	0.939645	1.00 (0.98-1.02)	-0.00413295	0.00697865	0.553698	0.879783	1.00 (0.98-1.01)	0.00651567	0.0183013	0.728558	1.01 (0.97-1.04)	0.00718235	0.0183439	0.702878	1.01 (0.97-1.04)
AQP4-NMOSD	Glial cell line-derived neutrophic factor (hGDNF)	12	0.0250662	0.0346496	0.485999	1.03 (0.96-1.10)	-0.0182661	0.0101367	0.0715499	0.98 (0.96-1.00)	-0.0123164	0.00695347	0.0765177	0.704529	0.99 (0.97-1.00)	-0.02669	0.0224273	0.259071	0.97 (0.93-1.02)	-0.0235566	0.0204172	0.27305	0.98 (0.94-1.02)
AQP4-NMOSD	Hepatocyte growth factor (HGF)	12	0.00447897	0.0435354	0.920091	1.00 (0.92-1.09)	-0.00492294	0.0104325	0.637007	1.00 (0.97-1.02)	-0.0097224	0.00972762	0.31757	0.802748	0.99 (0.97-1.01)	0.00813848	0.020379	0.697276	1.01 (0.97-1.05)	0.0054629	0.0218128	0.80686	1.01 (0.96-1.05)
AQP4-NMOSD	Interferon gamma (IFN-gamma)	12	-0.01513	0.0328618	0.655069	0.98 (0.92-1.05)	0.00383631	0.00982471	0.696185	1.00 (0.98-1.02)	0.00128084	0.00766234	0.867244	0.964027	1.00 (0.99-1.02)	0.00623618	0.0144474	0.674336	1.01 (0.98-1.04)	0.00669784	0.0163149	0.689296	1.01 (0.98-1.04)
AQP4-NMOSD	Interleukin-10 (IL-10)	12	-0.00317227	0.0403151	0.938834	1.00 (0.92-1.08)	-0.00851612	0.0103874	0.4123	0.99 (0.97-1.01)	-0.00501284	0.00703366	0.476036	0.866386	0.99 (0.98-1.01)	-0.0138108	0.0184152	0.469012	0.99 (0.95-1.02)	-0.0168428	0.020236	0.422931	0.98 (0.95-1.02)
AQP4-NMOSD	Interleukin-10 receptor subunit alpha (IL-10RA)	12	-0.0935573	0.0331187	0.0180084	0.91 (0.85-0.97)	0.000935446	0.0104057	0.928369	1.00 (0.98-1.02)	-0.0119587	0.0077235	0.121538	0.770739	0.99 (0.97-1.00)	0.00322403	0.0134214	0.814581	1.00 (0.98-1.03)	0.00441771	0.0151207	0.775599	1.00 (0.98-1.03)
AQP4-NMOSD	Interleukin-10 receptor subunit beta (IL10RB)	12	0.00498791	0.0298265	0.870522	1.01 (0.95-1.07)	-0.0166899	0.00899721	0.0635957	0.98 (0.97-1.00)	-0.0119142	0.0069242	0.0853127	0.704529	0.99 (0.97-1.00)	-0.0242281	0.0143328	0.119058	0.98 (0.95-1.00)	-0.0250797	0.0153472	0.130492	0.98 (0.95-1.01)
AQP4-NMOSD	Interleukin-12 subunit beta (IL-12B)	12	0.0118724	0.030081	0.701365	1.01 (0.95-1.07)	-0.0133608	0.00910567	0.142294	0.99 (0.97-1.00)	-0.0101631	0.00699463	0.146226	0.770739	0.99 (0.98-1.00)	-0.0242158	0.0145141	0.123412	0.98 (0.95-1.00)	-0.0247722	0.0175654	0.186103	0.98 (0.94-1.01)
AQP4-NMOSD	Interleukin-13 (IL-13)	12	-0.0572593	0.0330555	0.113907	0.94 (0.89-1.01)	0.0123539	0.0106296	0.245144	1.01 (0.99-1.03)	0.00635968	0.00771345	0.40966	0.840245	1.01 (0.99-1.02)	0.0144539	0.0162592	0.393045	1.01 (0.98-1.05)	0.012103	0.0179129	0.513211	1.01 (0.98-1.05)
AQP4-NMOSD	Interleukin-15 receptor subunit alpha (IL-15RA)	12	-0.0180104	0.0329321	0.596443	0.98 (0.92-1.05)	-0.0102945	0.0100043	0.303474	0.99 (0.97-1.01)	-0.00888302	0.00759833	0.242373	0.770739	0.99 (0.98-1.01)	-0.00949254	0.0146364	0.529932	0.99 (0.96-1.02)	-0.00893495	0.0151492	0.567243	0.99 (0.96-1.02)
AQP4-NMOSD	Interleukin-17A (IL-17A)	12	-0.0414836	0.0330373	0.237786	0.96 (0.90-1.02)	-0.0244539	0.00994084	0.0138958	0.98 (0.96-1.00)	-0.0218998	0.00770471	0.0044776	0.203731	0.98 (0.96-0.99)	-0.0237947	0.0156368	0.156295	0.98 (0.95-1.01)	-0.0259708	0.0160211	0.133297	0.97 (0.94-1.01)
AQP4-NMOSD	Interleukin-17C (IL-17C)	12	0.0528557	0.0329213	0.139461	1.05 (0.99-1.12)	0.00722269	0.00987712	0.464623	1.01 (0.99-1.03)	0.00272602	0.00768676	0.722861	0.933401	1.00 (0.99-1.02)	0.00733055	0.0157239	0.650164	1.01 (0.98-1.04)	0.00733055	0.0167427	0.669978	1.01 (0.97-1.04)
AQP4-NMOSD	Interleukin-18 (IL-18)	12	-0.027429	0.039742	0.505784	0.97 (0.90-1.05)	-0.0137458	0.0100234	0.170261	0.99 (0.97-1.01)	-0.00755977	0.00699042	0.279499	0.770739	0.99 (0.98-1.01)	-0.0175408	0.014751	0.259424	0.98 (0.95-1.01)	-0.0252039	0.0167873	0.16141	0.98 (0.94-1.01)
AQP4-NMOSD	Interleukin-18 receptor 1 (IL-18R1)	11	-0.0451991	0.0302674	0.169555	0.96 (0.90-1.01)	-0.00341866	0.0103298	0.740682	1.00 (0.98-1.02)	-0.0022239	0.00740528	0.763939	0.939438	1.00 (0.98-1.01)	-0.00474204	0.0163265	0.777406	1.00 (0.96-1.03)	-0.00784609	0.0168992	0.652384	0.99 (0.96-1.03)
AQP4-NMOSD	Interleukin-1 alpha (IL-1 alpha)	12	-0.0290915	0.0405134	0.48915	0.97 (0.90-1.05)	-0.011952	0.0115596	0.301164	0.99 (0.97-1.01)	-0.00501327	0.00772234	0.516216	0.879783	0.99 (0.98-1.01)	-0.0173616	0.0193871	0.389684	0.98 (0.95-1.02)	-0.0234435	0.0203961	0.274766	0.98 (0.94-1.02)
AQP4-NMOSD	Interleukin-2 (IL-2)	12	0.000994636	0.0329777	0.976532	1.00 (0.94-1.07)	-0.000445006	0.00976293	0.963644	1.00 (0.98-1.02)	-0.00144666	0.0076934	0.850846	0.964027	1.00 (0.98-1.01)	-0.00415506	0.0144692	0.779322	1.00 (0.97-1.02)	-0.00767974	0.016017	0.640993	0.99 (0.96-1.02)
AQP4-NMOSD	Interleukin-20 (IL-20)	12	-0.0770724	0.0329635	0.0414729	0.93 (0.87-0.99)	0.0149089	0.0102214	0.144677	1.02 (0.99-1.04)	0.00710752	0.00767894	0.354661	0.81356	1.01 (0.99-1.02)	0.0201047	0.0146755	0.198017	1.02 (0.99-1.05)	0.0197915	0.0152407	0.220647	1.02 (0.99-1.05)
AQP4-NMOSD	Interleukin-20 receptor subunit alpha (IL-20RA)	12	-0.0398467	0.0409441	0.353407	0.96 (0.89-1.04)	0.0292626	0.0120775	0.0153973	1.03 (1.01-1.05)	0.0237574	0.0077463	0.00216267	0.196803	1.02 (1.01-1.04)	0.0441761	0.0194582	0.0442833	1.05 (1.01-1.09)	0.0384882	0.0217187	0.104035	1.04 (1.00-1.08)
AQP4-NMOSD	Interleukin-22 receptor subunit alpha-1 (IL-22RA1)	12	-0.0319869	0.0333464	0.36006	0.97 (0.91-1.03)	0.00289213	0.0100929	0.774457	1.00 (0.98-1.02)	-0.000679175	0.00778469	0.930477	0.987541	1.00 (0.98-1.01)	0.00812357	0.0168357	0.638895	1.01 (0.98-1.04)	0.00616475	0.0178357	0.736133	1.01 (0.97-1.04)
AQP4-NMOSD	Interleukin-24 (IL-24)	12	0.0139455	0.0333088	0.684304	1.01 (0.95-1.08)	0.00833559	0.010263	0.416678	1.01 (0.99-1.03)	0.0104295	0.00777099	0.179563	0.770739	1.01 (1.00-1.03)	0.00793179	0.0144752	0.594666	1.01 (0.98-1.04)	0.00896253	0.0160233	0.587134	1.01 (0.98-1.04)
AQP4-NMOSD	Interleukin-2 receptor subunit beta (IL-2RB)	12	-0.00742436	0.0353618	0.837919	0.99 (0.93-1.06)	0.0120439	0.0107059	0.2606	1.01 (0.99-1.03)	-0.00100208	0.00769758	0.896423	0.977923	1.00 (0.98-1.01)	0.0149463	0.0158067	0.364679	1.02 (0.98-1.05)	0.0138935	0.015669	0.394219	1.01 (0.98-1.05)
AQP4-NMOSD	Interleukin-33 (IL-33)	12	0.00251783	0.0378573	0.948284	1.00 (0.93-1.08)	-0.0116787	0.0106769	0.274032	0.99 (0.97-1.01)	-0.00272563	0.00768576	0.722864	0.933401	1.00 (0.98-1.01)	-0.0160703	0.0187364	0.409354	0.98 (0.95-1.02)	-0.015334	0.0198252	0.455549	0.98 (0.95-1.02)
AQP4-NMOSD	Interleukin-4 (IL-4)	12	-0.0354139	0.0332124	0.311361	0.97 (0.90-1.03)	-0.000921441	0.0101075	0.927363	1.00 (0.98-1.02)	0.000437888	0.00775728	0.954984	0.987541	1.00 (0.99-1.02)	-0.00281374	0.016279	0.865913	1.00 (0.97-1.03)	-0.0043727	0.0166945	0.798219	1.00 (0.96-1.03)
AQP4-NMOSD	Interleukin-5 (IL-5)	12	0.0206967	0.0373556	0.591721	1.02 (0.95-1.10)	-1.99e-05	0.0104135	0.998477	1.00 (0.98-1.02)	0.00159212	0.0077524	0.837282	0.964027	1.00 (0.99-1.02)	-0.000219064	0.0180476	0.990533	1.00 (0.97-1.04)	0.0106166	0.0186617	0.580853	1.01 (0.97-1.05)
AQP4-NMOSD	Interleukin-6 (IL-6)	12	-0.0168615	0.031879	0.608399	0.98 (0.92-1.05)	0.000509437	0.00923705	0.956018	1.00 (0.98-1.02)	0.00132029	0.00698089	0.849992	0.964027	1.00 (0.99-1.02)	0.00261651	0.0147405	0.862339	1.00 (0.97-1.03)	0.00605217	0.0147305	0.689065	1.01 (0.98-1.04)
AQP4-NMOSD	Interleukin-7 (IL-7)	12	0.0409286	0.0354196	0.274735	1.04 (0.97-1.12)	0.0106163	0.00984033	0.280653	1.01 (0.99-1.03)	0.0011623	0.0070302	0.868684	0.964027	1.00 (0.99-1.02)	0.0101549	0.0154883	0.525526	1.01 (0.98-1.04)	0.0112501	0.0170299	0.522458	1.01 (0.98-1.05)
AQP4-NMOSD	Interleukin-8 (IL-8)	12	-0.0361381	0.0352076	0.328876	0.96 (0.90-1.03)	-0.00143338	0.0100377	0.886448	1.00 (0.98-1.02)	0.00412318	0.00697517	0.554439	0.879783	1.00 (0.99-1.02)	-0.0043347	0.0163569	0.795905	1.00 (0.96-1.03)	-0.00611805	0.0171013	0.727297	0.99 (0.96-1.03)
AQP4-NMOSD	Latency-associated peptide transforming growth factor beta 1 (LAP TGF-beta-1)	12	0.0260802	0.0348891	0.471964	1.03 (0.96-1.10)	-0.00145797	0.00979012	0.881615	1.00 (0.98-1.02)	-0.00764369	0.00698231	0.273638	0.770739	0.99 (0.98-1.01)	0.00281522	0.0169319	0.870963	1.00 (0.97-1.04)	0.0055648	0.0176204	0.758054	1.01 (0.97-1.04)
AQP4-NMOSD	Leukemia inhibitory factor (LIF)	12	0.0367414	0.0417911	0.399943	1.04 (0.96-1.13)	0.00395932	0.0113273	0.726685	1.00 (0.98-1.03)	-0.00418023	0.00772204	0.588275	0.892217	1.00 (0.98-1.01)	0.00127095	0.0198796	0.950171	1.00 (0.96-1.04)	-0.000309508	0.0190979	0.98736	1.00 (0.96-1.04)
AQP4-NMOSD	Leukemia inhibitory factor receptor (LIF-R)	12	0.00762505	0.032541	0.819463	1.01 (0.95-1.07)	-0.00977786	0.00946192	0.301421	0.99 (0.97-1.01)	-0.00887989	0.00756578	0.240519	0.770739	0.99 (0.98-1.01)	-0.0096589	0.0139441	0.502868	0.99 (0.96-1.02)	-0.00875873	0.0152652	0.577666	0.99 (0.96-1.02)
AQP4-NMOSD	Monocyte chemotactic protein 1 (MCP-1)	12	0.00735815	0.0300241	0.811354	1.01 (0.95-1.07)	-0.00632616	0.00932369	0.497452	0.99 (0.98-1.01)	-0.000853506	0.00698144	0.902698	0.977923	1.00 (0.99-1.01)	-0.00719563	0.0137554	0.611271	0.99 (0.97-1.02)	-0.00624557	0.0161548	0.706421	0.99 (0.96-1.03)
AQP4-NMOSD	Monocyte chemotactic protein 2 (MCP-2)	12	0.0436672	0.032184	0.204681	1.04 (0.98-1.11)	-0.0022635	0.00948903	0.811464	1.00 (0.98-1.02)	0.00613625	0.00704162	0.383521	0.840245	1.01 (0.99-1.02)	-0.00642997	0.0141794	0.659023	0.99 (0.97-1.02)	-0.00676502	0.0159233	0.679138	0.99 (0.96-1.02)
AQP4-NMOSD	Monocyte chemotactic protein 3 (MCP-3)	12	0.0445684	0.0338676	0.217555	1.05 (0.98-1.12)	-0.00963914	0.0102631	0.347628	0.99 (0.97-1.01)	0.00440563	0.00769682	0.567054	0.879783	1.00 (0.99-1.02)	-0.0125034	0.0138745	0.386798	0.99 (0.96-1.01)	-0.0127871	0.0177827	0.48709	0.99 (0.95-1.02)
AQP4-NMOSD	Monocyte chemotactic protein 4 (MCP-4)	12	0.0295933	0.0373739	0.446843	1.03 (0.96-1.11)	0.00546655	0.0101942	0.591793	1.01 (0.99-1.03)	0.00293605	0.00698919	0.674424	0.916365	1.00 (0.99-1.02)	0.00609545	0.0174165	0.732962	1.01 (0.97-1.04)	0.00834174	0.0178085	0.648634	1.01 (0.97-1.04)
AQP4-NMOSD	Macrophage inflammatory protein 1-alpha (MIP-1 alpha)	12	0.00774145	0.0349238	0.829035	1.01 (0.94-1.08)	-0.0163797	0.00964332	0.0894039	0.98 (0.97-1.00)	-0.0077206	0.00696804	0.267861	0.770739	0.99 (0.98-1.01)	-0.0227712	0.0139093	0.129867	0.98 (0.95-1.00)	-0.0235623	0.0162592	0.175194	0.98 (0.95-1.01)
AQP4-NMOSD	Matrix metalloproteinase-1 (MMP-1)	12	0.0214573	0.0303983	0.496383	1.02 (0.96-1.08)	-0.0131765	0.00910899	0.148028	0.99 (0.97-1.00)	-0.0148626	0.00706368	0.0353712	0.536464	0.99 (0.97-1.00)	-0.018064	0.0165676	0.29888	0.98 (0.95-1.01)	-0.018064	0.0167618	0.304239	0.98 (0.95-1.01)
AQP4-NMOSD	Matrix metalloproteinase-10 (MMP-10)	12	0.000424978	0.0302091	0.989053	1.00 (0.94-1.06)	0.00029379	0.00883308	0.973467	1.00 (0.98-1.02)	-0.00468658	0.00703019	0.505005	0.879783	1.00 (0.98-1.01)	-0.00196992	0.0151035	0.898583	1.00 (0.97-1.03)	-0.00196992	0.0148025	0.896533	1.00 (0.97-1.03)
AQP4-NMOSD	Neurturin (NRTN)	12	-0.0340528	0.0333619	0.33145	0.97 (0.91-1.03)	-0.0118568	0.0104826	0.258017	0.99 (0.97-1.01)	-0.00382248	0.00768533	0.618925	0.908794	1.00 (0.98-1.01)	-0.00696843	0.0165397	0.68164	0.99 (0.96-1.03)	-0.00813392	0.0175667	0.652368	0.99 (0.96-1.03)
AQP4-NMOSD	Neurotrophin-3 (NT-3)	12	-0.0329387	0.0300391	0.298551	0.97 (0.91-1.03)	-0.0020994	0.00875816	0.810557	1.00 (0.98-1.02)	-0.00395794	0.00697497	0.570409	0.879783	1.00 (0.98-1.01)	-0.00215944	0.0128903	0.869998	1.00 (0.97-1.02)	-0.00188021	0.0133551	0.890584	1.00 (0.97-1.02)
AQP4-NMOSD	Osteoprotegerin (OPG)	12	0.015875	0.0287793	0.593326	1.02 (0.96-1.07)	-0.0020665	0.00888066	0.815997	1.00 (0.98-1.02)	0.00112817	0.00671106	0.8665	0.964027	1.00 (0.99-1.01)	-0.0052823	0.0153823	0.737771	0.99 (0.97-1.03)	-0.00549111	0.0152336	0.725329	0.99 (0.97-1.02)
AQP4-NMOSD	Oncostatin-M (OSM)	12	0.00614675	0.0302484	0.843047	1.01 (0.95-1.07)	-0.0076704	0.00910265	0.399421	0.99 (0.97-1.01)	-0.00794054	0.00703587	0.259076	0.770739	0.99 (0.98-1.01)	-0.0178153	0.0152844	0.268432	0.98 (0.95-1.01)	-0.0162258	0.0166862	0.351747	0.98 (0.95-1.02)
AQP4-NMOSD	Programmed cell death 1 ligand 1 (PD-L1)	11	0.037359	0.0464951	0.442387	1.04 (0.95-1.14)	-0.0191266	0.0106665	0.0729502	0.98 (0.96-1.00)	-0.00742346	0.0102633	0.469496	0.866386	0.99 (0.97-1.01)	-0.0303335	0.0183972	0.130203	0.97 (0.94-1.01)	-0.0291792	0.0206638	0.188276	0.97 (0.93-1.01)
AQP4-NMOSD	Stem cell factor (SCF)	12	-0.00933054	0.0310606	0.770026	0.99 (0.93-1.05)	-0.00215493	0.00926056	0.815995	1.00 (0.98-1.02)	-0.00587463	0.00698975	0.400648	0.840245	0.99 (0.98-1.01)	-0.00255139	0.0137183	0.855842	1.00 (0.97-1.02)	-0.00424235	0.0134547	0.758429	1.00 (0.97-1.02)
AQP4-NMOSD	SIR2-like protein 2 (SIRT2)	12	-0.00413196	0.0301574	0.89374	1.00 (0.94-1.06)	-0.00382828	0.00954724	0.688433	1.00 (0.98-1.01)	-0.00319149	0.0070149	0.649138	0.908794	1.00 (0.98-1.01)	-0.00256601	0.0154151	0.870815	1.00 (0.97-1.03)	-0.00204015	0.0160494	0.901142	1.00 (0.97-1.03)
AQP4-NMOSD	Signaling lymphocytic activation molecule (SLAMF1)	12	0.0325037	0.0301184	0.305841	1.03 (0.97-1.10)	-0.000969438	0.00871307	0.911408	1.00 (0.98-1.02)	-0.00284466	0.00700688	0.684756	0.916365	1.00 (0.98-1.01)	0.0031702	0.0149241	0.835663	1.00 (0.97-1.03)	0.00166533	0.0151538	0.914472	1.00 (0.97-1.03)
AQP4-NMOSD	Sulfotransferase 1A1 (ST1A1)	12	-0.0452014	0.0334219	0.206021	0.96 (0.90-1.02)	0.00213507	0.0107907	0.843153	1.00 (0.98-1.02)	0.00587842	0.00780069	0.451103	0.855217	1.01 (0.99-1.02)	0.00559292	0.0163729	0.739091	1.01 (0.97-1.04)	0.00305266	0.0184079	0.871296	1.00 (0.97-1.04)
AQP4-NMOSD	STAM-binding protein (STAMPB)	12	-0.0179357	0.0300837	0.564297	0.98 (0.93-1.04)	-0.000515954	0.00969027	0.957537	1.00 (0.98-1.02)	-0.00642277	0.00698179	0.357609	0.81356	0.99 (0.98-1.01)	0.00577586	0.0158823	0.723	1.01 (0.97-1.04)	0.00548896	0.0171504	0.754928	1.01 (0.97-1.04)
AQP4-NMOSD	Transforming growth factor alpha (TGF-alpha)	12	0.00531553	0.0300494	0.863124	1.01 (0.95-1.07)	-0.00612264	0.00940417	0.515011	0.99 (0.98-1.01)	-0.0088569	0.0069935	0.205353	0.770739	0.99 (0.98-1.00)	-0.004596	0.0162814	0.782965	1.00 (0.96-1.03)	-0.00624416	0.017789	0.732209	0.99 (0.96-1.03)
AQP4-NMOSD	Tumor necrosis factor (TNF)	12	-0.0241214	0.0409334	0.568743	0.98 (0.90-1.06)	0.0145391	0.0103228	0.158999	1.01 (0.99-1.04)	-0.00524024	0.00771779	0.49715	0.879783	0.99 (0.98-1.01)	0.0154376	0.0135081	0.277371	1.02 (0.99-1.04)	0.0161303	0.0163196	0.344201	1.02 (0.98-1.05)
AQP4-NMOSD	TNF-beta (TNFB)	12	-0.0219684	0.0332193	0.523355	0.98 (0.92-1.04)	-0.00395485	0.00975221	0.685085	1.00 (0.98-1.02)	-0.00363384	0.00774894	0.639108	0.908794	1.00 (0.98-1.01)	0.00874441	0.0153691	0.580814	1.01 (0.98-1.04)	-0.0179752	0.017056	0.314531	0.98 (0.95-1.02)
AQP4-NMOSD	Tumor necrosis factor receptor superfamily member 9 (TNFRSF9)	12	0.00733925	0.0438554	0.87043	1.01 (0.92-1.10)	-0.0121023	0.0117783	0.304183	0.99 (0.97-1.01)	-0.0175604	0.00772558	0.023025	0.523819	0.98 (0.97-1.00)	0.00331853	0.0218913	0.882254	1.00 (0.96-1.05)	0.0078551	0.0254172	0.763061	1.01 (0.96-1.06)
AQP4-NMOSD	Tumor necrosis factor ligand superfamily member 14 (TNFSF14)	12	-0.0076483	0.0332463	0.822691	0.99 (0.93-1.06)	0.00451497	0.0103141	0.66157	1.00 (0.98-1.03)	-0.0020729	0.00775496	0.789238	0.957609	1.00 (0.98-1.01)	0.0100219	0.0150782	0.519956	1.01 (0.98-1.04)	0.012345	0.0168729	0.479681	1.01 (0.98-1.05)
AQP4-NMOSD	TNF-related apoptosis ligand (TRAIL)	12	-0.0140549	0.0301425	0.651006	0.99 (0.93-1.05)	-0.0189102	0.00904143	0.0364824	0.98 (0.96-1.00)	-0.0164826	0.00699769	0.0185009	0.523819	0.98 (0.97-1.00)	-0.0224159	0.0149682	0.16238	0.98 (0.95-1.01)	-0.0212218	0.0157755	0.205625	0.98 (0.95-1.01)
AQP4-NMOSD	TNF-related activation cytokine (TRANCE)	12	-0.0303615	0.0323639	0.370283	0.97 (0.91-1.03)	-0.00349224	0.00928127	0.706718	1.00 (0.98-1.01)	-0.00648646	0.00697984	0.352727	0.81356	0.99 (0.98-1.01)	-6.66e-05	0.0148511	0.9965	1.00 (0.97-1.03)	-0.00722684	0.0182673	0.699953	0.99 (0.96-1.03)
AQP4-NMOSD	Thymic stromal lymphopoietin (TSLP)	12	-0.0192901	0.0332887	0.575087	0.98 (0.92-1.05)	0.0197027	0.0104785	0.060068	1.02 (1.00-1.04)	0.012311	0.00776835	0.113021	0.770739	1.01 (1.00-1.03)	0.0279522	0.0176548	0.141668	1.03 (0.99-1.06)	0.0265031	0.0180324	0.169643	1.03 (0.99-1.06)
AQP4-NMOSD	Tumor necrosis factor (Ligand) superfamily member 12 (TWEAK)	12	0.00260493	0.0301916	0.932947	1.00 (0.94-1.06)	-0.00683206	0.00940463	0.467559	0.99 (0.98-1.01)	-0.00648821	0.00697776	0.352453	0.81356	0.99 (0.98-1.01)	-0.0125637	0.0144266	0.40243	0.99 (0.96-1.02)	-0.0216231	0.0150992	0.179921	0.98 (0.95-1.01)
AQP4-NMOSD	Urokinase-type plasminogen activator (uPA)	12	-0.00084669	0.0305692	0.978448	1.00 (0.94-1.06)	-0.0200293	0.00923413	0.0300788	0.98 (0.96-1.00)	-0.0151389	0.00697852	0.0300551	0.536464	0.98 (0.97-1.00)	-0.0236587	0.0163877	0.176697	0.98 (0.95-1.01)	-0.0239903	0.0166489	0.177452	0.98 (0.94-1.01)
AQP4-NMOSD	Vascular endothelial growth factor A (VEGF_A)	12	0.0278644	0.0320704	0.405298	1.03 (0.97-1.09)	-0.00580589	0.00934448	0.534391	0.99 (0.98-1.01)	-0.00558134	0.00696619	0.423014	0.840245	0.99 (0.98-1.01)	-0.0122774	0.015198	0.43631	0.99 (0.96-1.02)	-0.0108954	0.0177232	0.55122	0.99 (0.96-1.02)
#Annotation:
Supplementary Table 8 describes the causal effects of NMOSD on inflammatory proteins analysed using five MR methods (IVW, MR-Egger, simple mode, weighted median and weighted mode)

## Sheet: Supplementary Table 9
Supplementary Table S9: Sensitivity analysis results of causal effects of NMOSD on inflammatory proteins.
Exposure	Outcome	Cochran’s Q		MR-Egger intercept		MR-PRESSO
		Q value	P	Intercept	P	outliers	global test P
NMOSD	Eukaryotic translation initiation factor 4E-binding protein 1 (4EBP1)	10.1912	0.251859	0.0396203	0.245622	NA	0.287
NMOSD	Adenosine Deaminase (ADA)	10.1423	0.255179	0.0457061	0.160647	NA	0.214
NMOSD	Artemin (ARTN)	4.07165	0.850602	-0.0123949	0.711381	NA	0.862
NMOSD	Axin-1 (AXIN1)	5.29249	0.725906	0.00932015	0.782765	NA	0.743
NMOSD	Beta-nerve growth factor (Beta-NGF)	8.60612	0.376604	-0.0384367	0.201803	NA	0.368
NMOSD	Caspase 8 (CASP-8)	14.2352	0.0758382	0.045169	0.262418	NA	0.08
NMOSD	Eotaxin-1 (CCL11)	6.96971	0.539904	0.0263198	0.379227	NA	0.576
NMOSD	C-C motif chemokine 19 (CCL19)	5.11326	0.745405	0.0354228	0.25952	NA	0.766
NMOSD	C-C motif chemokine 20 (CCL20)	8.36836	0.398339	-0.000560676	0.986178	NA	0.344
NMOSD	C-C motif chemokine 23 (CCL23)	5.49058	0.704084	-0.0116792	0.692005	NA	0.717
NMOSD	C-C motif chemokine 25 (CCL25)	10.5889	0.226099	0.0535922	0.0990327	NA	0.188
NMOSD	C-C motif chemokine 28 (CCL28)	7.04862	0.531396	0.0234645	0.416842	NA	0.458
NMOSD	C-C motif chemokine 4 (CCL4)	6.63069	0.576951	0.015236	0.611832	NA	0.603
NMOSD	Natural killer cell receptor 2B4 (CD244)	5.46656	0.706742	0.00578521	0.843528	NA	0.594
NMOSD	CD40L receptor (CD40)	7.16844	0.411555	0.0298284	0.425645	rs28383224	0.036
NMOSD	T-cell surface glycoprotein CD5 (CD5)	12.3529	0.136137	0.0285154	0.450067	NA	0.132
NMOSD	T-cell surface glycoprotein CD6 isoform (CD6)	6.07108	0.639271	0.00564967	0.847895	NA	0.588
NMOSD	CUB domain-containing protein 1 (CDCP1)	10.3802	0.239345	0.0109222	0.749991	NA	0.199
NMOSD	Macrophage colony-stimulating factor 1 (CSF-1)	10.3029	0.244409	-0.00105901	0.975767	NA	0.233
NMOSD	Cystatin D (CST5)	8.30259	0.404484	0.00745736	0.813197	NA	0.445
NMOSD	Fractalkine (CX3CL1)	4.55367	0.714245	0.0167484	0.644238	NA	0.763
NMOSD	C-X-C motif chemokine 1 (CXCL1)	7.2555	0.509334	0.0120911	0.68645	NA	0.548
NMOSD	C-X-C motif chemokine 10 (CXCL10)	6.22511	0.622032	-0.00290381	0.921829	NA	0.622
NMOSD	C-X-C motif chemokine 11 (CXCL11)	5.57332	0.694903	0.0457159	0.154734	NA	0.622
NMOSD	C-X-C motif chemokine 5 (CXCL5)	8.13609	0.420291	0.04405	0.169552	NA	0.414
NMOSD	C-X-C motif chemokine 6 (CXCL6)	14.0797	0.079712	0.0347317	0.398221	NA	0.098
NMOSD	C-X-C motif chemokine 9 (CXCL9)	3.41065	0.906012	0.015252	0.595731	NA	0.905
NMOSD	Delta and Notch-like epidermal growth factor related receptor (DNER)	8.98772	0.343333	0.00607307	0.851164	NA	0.315
NMOSD	Protein S100-A12 (EN-RAGE)	14.4912	0.0698276	0.00766221	0.857348	NA	0.105
NMOSD	Fibroblast growth factor 19 (FGF-19)	5.38615	0.715619	-0.0456595	0.156487	NA	0.753
NMOSD	Fibroblast growth factor 21 (FGF-21)	3.88398	0.867437	0.00280498	0.924943	NA	0.878
NMOSD	Fibroblast growth factor 23 (FGF-23)	9.66973	0.288976	-0.0130711	0.696695	NA	0.356
NMOSD	Fibroblast growth factor 5 (FGF-5)	6.17841	0.627255	-0.00333481	0.917078	NA	0.608
NMOSD	Fms-related tyrosine kinase 3 ligand (FIt3L)	7.98727	0.333718	0.003619	0.91653	rs75504327	0.029
NMOSD	Glial cell line-derived neutrophic factor (hGDNF)	7.14264	0.521324	0.00148671	0.95954	NA	0.576
NMOSD	Hepatocyte growth factor (HGF)	4.53282	0.80614	-0.0358178	0.237873	NA	0.764
NMOSD	Interferon gamma (IFN-gamma)	10.2512	0.247837	-0.0744107	0.0508399	NA	0.244
NMOSD	Interleukin-10 (IL-10)	12.114	0.146189	0.0283577	0.457388	NA	0.195
NMOSD	Interleukin-10 receptor subunit alpha (IL-10RA)	10.3613	0.169005	0.0498224	0.250047	rs58134820	0.036
NMOSD	Interleukin-10 receptor subunit beta (IL10RB)	9.07413	0.336081	0.0169034	0.601815	NA	0.306
NMOSD	Interleukin-12 subunit beta (IL-12B)	4.79039	0.779727	-0.0183674	0.541512	NA	0.796
NMOSD	Interleukin-13 (IL-13)	5.46179	0.70727	0.000493848	0.988184	NA	0.708
NMOSD	Interleukin-15 receptor subunit alpha (IL-15RA)	6.91714	0.545598	0.0358917	0.286865	NA	0.584
NMOSD	Interleukin-17A (IL-17A)	5.05116	0.752095	-0.0302582	0.378667	NA	0.656
NMOSD	Interleukin-17C (IL-17C)	7.88609	0.444676	-0.0218341	0.53004	NA	0.468
NMOSD	Interleukin-18 (IL-18)	12.8577	0.116841	0.0401946	0.295453	NA	0.134
NMOSD	Interleukin-18 receptor 1 (IL-18R1)	4.12514	0.84566	0.028262	0.352892	NA	0.824
NMOSD	Interleukin-1 alpha (IL-1 alpha)	9.24003	0.322454	0.0207727	0.58266	NA	0.323
NMOSD	Interleukin-2 (IL-2)	4.78548	0.780239	0.0225834	0.503118	NA	0.769
NMOSD	Interleukin-20 (IL-20)	9.80967	0.278639	-0.0500459	0.166813	NA	0.352
NMOSD	Interleukin-20 receptor subunit alpha (IL-20RA)	5.8733	0.661421	-0.0391283	0.267514	NA	0.676
NMOSD	Interleukin-22 receptor subunit alpha-1 (IL-22RA1)	8.44087	0.391631	-0.0256127	0.484074	NA	0.43
NMOSD	Interleukin-24 (IL-24)	9.95585	0.268139	-0.0158301	0.693808	NA	0.299
NMOSD	Interleukin-2 receptor subunit beta (IL-2RB)	9.1159	0.332613	-0.0487243	0.1714	NA	0.366
NMOSD	Interleukin-33 (IL-33)	10.1586	0.254067	0.0516449	0.159883	NA	0.184
NMOSD	Interleukin-4 (IL-4)	8.47587	0.388417	0.00948078	0.798741	NA	0.434
NMOSD	Interleukin-5 (IL-5)	8.17547	0.41652	0.0101878	0.779677	NA	0.442
NMOSD	Interleukin-6 (IL-6)	13.0707	0.109441	-0.0866898	0.0189432	NA	0.107
NMOSD	Interleukin-7 (IL-7)	6.37411	0.605403	0.0380905	0.225306	NA	0.621
NMOSD	Interleukin-8 (IL-8)	4.87515	0.770833	0.0131569	0.657186	NA	0.781
NMOSD	Latency-associated peptide transforming growth factor beta 1 (LAP TGF-beta-1)	5.50225	0.702791	0.0283032	0.348865	NA	0.636
NMOSD	Leukemia inhibitory factor (LIF)	7.65064	0.468319	-0.00932923	0.788478	NA	0.543
NMOSD	Leukemia inhibitory factor receptor (LIF-R)	3.5954	0.891661	-0.0119879	0.70674	NA	0.886
NMOSD	Monocyte chemotactic protein 1 (MCP-1)	6.83683	0.554336	0.0208775	0.484765	NA	0.52
NMOSD	Monocyte chemotactic protein 2 (MCP-2)	3.48871	0.900064	0.0137873	0.645822	NA	0.913
NMOSD	Monocyte chemotactic protein 3 (MCP-3)	12.6671	0.123827	-0.0632766	0.12745	NA	0.13
NMOSD	Monocyte chemotactic protein 4 (MCP-4)	5.2729	0.728049	0.0399684	0.20194	NA	0.639
NMOSD	Macrophage inflammatory protein 1-alpha (MIP-1 alpha)	6.74	0.564927	0.00791729	0.787973	NA	0.625
NMOSD	Matrix metalloproteinase-1 (MMP-1)	6.1971	0.625164	0.0353592	0.260363	NA	0.656
NMOSD	Matrix metalloproteinase-10 (MMP-10)	14.0257	0.0810982	-0.0584256	0.12967	NA	0.098
NMOSD	Neurturin (NRTN)	5.85977	0.662936	-0.00417719	0.899283	NA	0.616
NMOSD	Neurotrophin-3 (NT-3)	14.9691	0.0597494	-0.0114376	0.787685	NA	0.08
NMOSD	Osteoprotegerin (OPG)	16.1282	0.0405819	-0.0125058	0.766216	NA	0.053
NMOSD	Oncostatin-M (OSM)	4.00963	0.856254	-0.00331971	0.911294	NA	0.876
NMOSD	Programmed cell death 1 ligand 1 (PD-L1)	7.45311	0.488624	0.0312077	0.301584	NA	0.41
NMOSD	Stem cell factor (SCF)	6.01311	0.645763	-0.0374343	0.228581	NA	0.649
NMOSD	SIR2-like protein 2 (SIRT2)	8.59736	0.377391	0.0376588	0.228841	NA	0.414
NMOSD	Signaling lymphocytic activation molecule (SLAMF1)	1.93532	0.982931	0.0106842	0.717893	NA	0.987
NMOSD	Sulfotransferase 1A1 (ST1A1)	3.38225	0.908134	0.022769	0.514523	NA	0.877
NMOSD	STAM-binding protein (STAMPB)	15.1301	0.0566654	0.0726106	0.0520689	NA	0.076
NMOSD	Transforming growth factor alpha (TGF-alpha)	5.37901	0.716405	0.0099014	0.737379	NA	0.694
NMOSD	Tumor necrosis factor (TNF)	3.22719	0.919302	-0.00460385	0.890498	NA	0.907
NMOSD	TNF-beta (TNFB)	12.4792	0.0858609	0.0175681	0.727445	rs77496853	0.011
NMOSD	Tumor necrosis factor receptor superfamily member 9 (TNFRSF9)	7.57291	0.47626	0.0239915	0.483966	NA	0.481
NMOSD	Tumor necrosis factor ligand superfamily member 14 (TNFSF14)	8.28177	0.406442	-0.0168847	0.644826	NA	0.409
NMOSD	TNF-related apoptosis ligand (TRAIL)	5.01253	0.756236	0.048119	0.132504	NA	0.742
NMOSD	TNF-related activation cytokine (TRANCE)	13.8594	0.0855033	0.0469571	0.232112	NA	0.119
NMOSD	Thymic stromal lymphopoietin (TSLP)	11.05	0.198881	-0.0481638	0.232758	NA	0.187
NMOSD	Tumor necrosis factor (Ligand) superfamily member 12 (TWEAK)	10.3456	0.241605	0.0165615	0.637465	NA	0.28
NMOSD	Urokinase-type plasminogen activator (uPA)	14.6653	0.0659887	-0.00340245	0.935632	NA	0.086
NMOSD	Vascular endothelial growth factor A (VEGF_A)	8.45112	0.390688	0.00995831	0.756351	NA	0.451
AQP4+NMOSD	Eukaryotic translation initiation factor 4E-binding protein 1 (4EBP1)	12.9817	0.603712	0.0309403	0.18089	NA	0.615
AQP4+NMOSD	Adenosine Deaminase (ADA)	10.6001	0.780393	0.0187719	0.408048	NA	0.78
AQP4+NMOSD	Artemin (ARTN)	10.1927	0.80745	-0.00579478	0.81704	NA	0.77
AQP4+NMOSD	Axin-1 (AXIN1)	10.0899	0.814047	0.0264231	0.301313	NA	0.813
AQP4+NMOSD	Beta-nerve growth factor (Beta-NGF)	21.0608	0.134897	0.051169	0.0423899	NA	0.13
AQP4+NMOSD	Caspase 8 (CASP-8)	13.108	0.593958	0.0131355	0.559144	NA	0.544
AQP4+NMOSD	Eotaxin-1 (CCL11)	10.5526	0.783619	0.0116511	0.600611	NA	0.778
AQP4+NMOSD	C-C motif chemokine 19 (CCL19)	20.7633	0.144565	0.0146735	0.590241	NA	0.101
AQP4+NMOSD	C-C motif chemokine 20 (CCL20)	16.8082	0.330461	0.0361068	0.123515	NA	0.213
AQP4+NMOSD	C-C motif chemokine 23 (CCL23)	7.84998	0.929656	0.00895796	0.688771	NA	0.928
AQP4+NMOSD	C-C motif chemokine 25 (CCL25)	12.3534	0.652109	0.0200736	0.371981	NA	0.569
AQP4+NMOSD	C-C motif chemokine 28 (CCL28)	14.6434	0.477398	0.0220022	0.320722	NA	0.432
AQP4+NMOSD	C-C motif chemokine 4 (CCL4)	14.0999	0.517967	0.00498398	0.825067	NA	0.542
AQP4+NMOSD	Natural killer cell receptor 2B4 (CD244)	12.1197	0.669945	0.0356367	0.127812	NA	0.669
AQP4+NMOSD	CD40L receptor (CD40)	18.0595	0.259551	0.01566	0.529238	NA	0.28
AQP4+NMOSD	T-cell surface glycoprotein CD5 (CD5)	21.9037	0.110354	0.0287311	0.292504	NA	0.064
AQP4+NMOSD	T-cell surface glycoprotein CD6 isoform (CD6)	15.6624	0.404836	0.0210436	0.36563	NA	0.441
AQP4+NMOSD	CUB domain-containing protein 1 (CDCP1)	20.4731	0.154526	-0.00147076	0.955197	NA	0.087
AQP4+NMOSD	Macrophage colony-stimulating factor 1 (CSF-1)	18.5573	0.182566	0.0149445	0.576055	rs1150757	0.032
AQP4+NMOSD	Cystatin D (CST5)	12.9034	0.609756	0.00973597	0.661283	NA	0.531
AQP4+NMOSD	Fractalkine (CX3CL1)	23.2933	0.0781086	0.021167	0.454318	NA	0.05
AQP4+NMOSD	C-X-C motif chemokine 1 (CXCL1)	10.1208	0.812073	0.025573	0.265816	NA	0.795
AQP4+NMOSD	C-X-C motif chemokine 10 (CXCL10)	16.8118	0.330239	-0.0245683	0.305831	NA	0.228
AQP4+NMOSD	C-X-C motif chemokine 11 (CXCL11)	12.756	0.621135	-0.00850894	0.70418	NA	0.638
AQP4+NMOSD	C-X-C motif chemokine 5 (CXCL5)	10.6071	0.779917	0.0129471	0.565318	NA	0.772
AQP4+NMOSD	C-X-C motif chemokine 6 (CXCL6)	8.55202	0.899753	0.0176938	0.436773	NA	0.914
AQP4+NMOSD	C-X-C motif chemokine 9 (CXCL9)	20.3765	0.15796	-0.0194502	0.449779	NA	0.119
AQP4+NMOSD	Delta and Notch-like epidermal growth factor related receptor (DNER)	13.2325	0.584345	0.0106457	0.629149	NA	0.612
AQP4+NMOSD	Protein S100-A12 (EN-RAGE)	15.7453	0.399178	-0.00506143	0.830722	NA	0.335
AQP4+NMOSD	Fibroblast growth factor 19 (FGF-19)	13.9995	0.525566	0.00222085	0.921367	NA	0.431
AQP4+NMOSD	Fibroblast growth factor 21 (FGF-21)	14.4614	0.490863	0.0257454	0.263151	NA	0.467
AQP4+NMOSD	Fibroblast growth factor 23 (FGF-23)	25.7822	0.0403751	0.0185728	0.535045	NA	0.044
AQP4+NMOSD	Fibroblast growth factor 5 (FGF-5)	12.6184	0.631743	0.0160131	0.520591	NA	0.642
AQP4+NMOSD	Fms-related tyrosine kinase 3 ligand (FIt3L)	12.4553	0.644289	-0.0263305	0.249182	NA	0.569
AQP4+NMOSD	Glial cell line-derived neutrophic factor (hGDNF)	17.3117	0.300573	0.0364788	0.123848	NA	0.315
AQP4+NMOSD	Hepatocyte growth factor (HGF)	19.4536	0.193908	0.0303503	0.231301	NA	0.156
AQP4+NMOSD	Interferon gamma (IFN-gamma)	8.99543	0.877756	0.0265349	0.297412	NA	0.902
AQP4+NMOSD	Interleukin-10 (IL-10)	17.3439	0.298723	0.0348711	0.147054	NA	0.302
AQP4+NMOSD	Interleukin-10 receptor subunit alpha (IL-10RA)	15.7838	0.326757	0.082425	0.0898931	rs2017272	0.03
AQP4+NMOSD	Interleukin-10 receptor subunit beta (IL10RB)	20.2214	0.163601	0.00124496	0.962812	NA	0.164
AQP4+NMOSD	Interleukin-12 subunit beta (IL-12B)	14.3951	0.42071	-0.0237086	0.310121	NA	0.427
AQP4+NMOSD	Interleukin-13 (IL-13)	16.1326	0.373293	-0.00428602	0.873088	NA	0.371
AQP4+NMOSD	Interleukin-15 receptor subunit alpha (IL-15RA)	21.6052	0.118581	0.0162723	0.596866	NA	0.073
AQP4+NMOSD	Interleukin-17A (IL-17A)	15.3242	0.428329	0.0144111	0.57962	NA	0.443
AQP4+NMOSD	Interleukin-17C (IL-17C)	21.3626	0.125639	0.00683654	0.824649	NA	0.115
AQP4+NMOSD	Interleukin-18 (IL-18)	8.76091	0.889683	-0.00118211	0.958002	NA	0.909
AQP4+NMOSD	Interleukin-18 receptor 1 (IL-18R1)	19.594	0.188067	0.00303016	0.909097	NA	0.215
AQP4+NMOSD	Interleukin-1 alpha (IL-1 alpha)	20.1743	0.124742	-0.0352268	0.253693	rs1150757	0.015
AQP4+NMOSD	Interleukin-2 (IL-2)	16.9311	0.323001	0.0162739	0.551272	NA	0.339
AQP4+NMOSD	Interleukin-20 (IL-20)	10.9518	0.756006	0.0221966	0.382801	NA	0.754
AQP4+NMOSD	Interleukin-20 receptor subunit alpha (IL-20RA)	11.1165	0.74429	0.0112575	0.655961	NA	0.761
AQP4+NMOSD	Interleukin-22 receptor subunit alpha-1 (IL-22RA1)	15.9265	0.386951	0.0242331	0.359806	NA	0.399
AQP4+NMOSD	Interleukin-24 (IL-24)	11.0263	0.75073	0.0182323	0.47354	NA	0.771
AQP4+NMOSD	Interleukin-2 receptor subunit beta (IL-2RB)	22.7726	0.0890891	-0.00352437	0.912341	NA	0.082
AQP4+NMOSD	Interleukin-33 (IL-33)	13.6173	0.554733	-0.00125693	0.959842	NA	0.584
AQP4+NMOSD	Interleukin-4 (IL-4)	9.89667	0.826189	0.00899483	0.720546	NA	0.829
AQP4+NMOSD	Interleukin-5 (IL-5)	12.5875	0.634125	-0.0240089	0.346301	NA	0.644
AQP4+NMOSD	Interleukin-6 (IL-6)	18.5902	0.232907	0.0224455	0.373287	NA	0.17
AQP4+NMOSD	Interleukin-7 (IL-7)	13.2321	0.584374	-0.00131968	0.953176	NA	0.58
AQP4+NMOSD	Interleukin-8 (IL-8)	9.02077	0.876429	-0.0100938	0.650246	NA	0.911
AQP4+NMOSD	Latency-associated peptide transforming growth factor beta 1 (LAP TGF-beta-1)	18.4575	0.239377	0.0340827	0.167838	NA	0.266
AQP4+NMOSD	Leukemia inhibitory factor (LIF)	8.7392	0.890754	-0.00620262	0.805402	NA	0.913
AQP4+NMOSD	Leukemia inhibitory factor receptor (LIF-R)	13.0454	0.59879	0.0160959	0.521889	NA	0.634
AQP4+NMOSD	Monocyte chemotactic protein 1 (MCP-1)	10.0903	0.81402	0.00682524	0.75996	NA	0.803
AQP4+NMOSD	Monocyte chemotactic protein 2 (MCP-2)	14.6552	0.40212	-0.0228891	0.329063	rs7158389	0.038
AQP4+NMOSD	Monocyte chemotactic protein 3 (MCP-3)	14.4157	0.494261	0.0517339	0.0529356	NA	0.41
AQP4+NMOSD	Monocyte chemotactic protein 4 (MCP-4)	5.43497	0.987759	-0.00247217	0.911803	NA	0.988
AQP4+NMOSD	Macrophage inflammatory protein 1-alpha (MIP-1 alpha)	10.3838	0.79493	0.0304638	0.183785	NA	0.778
AQP4+NMOSD	Matrix metalloproteinase-1 (MMP-1)	14.6095	0.479893	0.0337872	0.148791	NA	0.489
AQP4+NMOSD	Matrix metalloproteinase-10 (MMP-10)	8.37486	0.907877	-0.0306534	0.186548	NA	0.909
AQP4+NMOSD	Neurturin (NRTN)	17.3744	0.29698	0.00509076	0.854793	NA	0.31
AQP4+NMOSD	Neurotrophin-3 (NT-3)	24.496	0.0571345	0.0131901	0.654807	NA	0.055
AQP4+NMOSD	Osteoprotegerin (OPG)	23.6889	0.0705681	0.0153456	0.580431	NA	0.081
AQP4+NMOSD	Oncostatin-M (OSM)	6.7223	0.964903	0.00376902	0.866917	NA	0.965
AQP4+NMOSD	Programmed cell death 1 ligand 1 (PD-L1)	21.1237	0.132925	0.0300161	0.261257	NA	0.133
AQP4+NMOSD	Stem cell factor (SCF)	24.6551	0.0547714	0.034212	0.233533	NA	0.056
AQP4+NMOSD	SIR2-like protein 2 (SIRT2)	14.0705	0.520191	0.0232899	0.30683	NA	0.53
AQP4+NMOSD	Signaling lymphocytic activation molecule (SLAMF1)	8.58202	0.803728	0.0277682	0.235129	rs1150757, rs78235673	0.004
AQP4+NMOSD	Sulfotransferase 1A1 (ST1A1)	11.0878	0.746346	-0.000502937	0.984115	NA	0.74
AQP4+NMOSD	STAM-binding protein (STAMPB)	16.7698	0.33281	0.026384	0.268773	NA	0.349
AQP4+NMOSD	Transforming growth factor alpha (TGF-alpha)	11.1378	0.742763	0.00495872	0.82429	NA	0.741
AQP4+NMOSD	Tumor necrosis factor (TNF)	13.0098	0.60154	-0.00472142	0.850489	NA	0.609
AQP4+NMOSD	TNF-beta (TNFB)	27.4503	0.0252749	-0.00468444	0.894365	NA	0.016
AQP4+NMOSD	Tumor necrosis factor receptor superfamily member 9 (TNFRSF9)	10.8532	0.697525	0.0323818	0.215616	rs1150757	0.014
AQP4+NMOSD	Tumor necrosis factor ligand superfamily member 14 (TNFSF14)	16.5067	0.349196	0.0255235	0.342778	NA	0.287
AQP4+NMOSD	TNF-related apoptosis ligand (TRAIL)	20.2823	0.161369	0.0441885	0.0837022	NA	0.15
AQP4+NMOSD	TNF-related activation cytokine (TRANCE)	22.0697	0.105989	0.0521542	0.0454285	NA	0.086
AQP4+NMOSD	Thymic stromal lymphopoietin (TSLP)	22.2174	0.10223	0.0414773	0.176783	NA	0.097
AQP4+NMOSD	Tumor necrosis factor (Ligand) superfamily member 12 (TWEAK)	16.6343	0.341192	-0.0033478	0.890909	NA	0.356
AQP4+NMOSD	Urokinase-type plasminogen activator (uPA)	20.6385	0.148783	0.0480695	0.0592699	NA	0.133
AQP4+NMOSD	Vascular endothelial growth factor A (VEGF_A)	19.8067	0.179472	0.0414448	0.098517	NA	0.189
AQP4-NMOSD	Eukaryotic translation initiation factor 4E-binding protein 1 (4EBP1)	5.65342	0.89546	0.0193136	0.672998	NA	0.894
AQP4-NMOSD	Adenosine Deaminase (ADA)	7.38427	0.767166	0.0277819	0.544832	NA	0.78
AQP4-NMOSD	Artemin (ARTN)	11.6206	0.392828	0.0985004	0.0714348	NA	0.418
AQP4-NMOSD	Axin-1 (AXIN1)	10.3758	0.496934	0.059163	0.254169	NA	0.504
AQP4-NMOSD	Beta-nerve growth factor (Beta-NGF)	4.45271	0.954758	0.00729022	0.871046	NA	0.946
AQP4-NMOSD	Caspase 8 (CASP-8)	5.44654	0.907631	0.00944524	0.835592	NA	0.912
AQP4-NMOSD	Eotaxin-1 (CCL11)	12.3277	0.339525	-0.0315937	0.52253	NA	0.387
AQP4-NMOSD	C-C motif chemokine 19 (CCL19)	18.0512	0.0803993	0.0297833	0.626556	NA	0.094
AQP4-NMOSD	C-C motif chemokine 20 (CCL20)	16.8511	0.0777237	-0.109187	0.225107	rs17715143	0.003
AQP4-NMOSD	C-C motif chemokine 23 (CCL23)	8.42523	0.674782	-0.0619877	0.191364	NA	0.688
AQP4-NMOSD	C-C motif chemokine 25 (CCL25)	11.7182	0.385191	-0.0684148	0.150694	NA	0.4
AQP4-NMOSD	C-C motif chemokine 28 (CCL28)	17.4704	0.0947109	0.0150455	0.795799	NA	0.107
AQP4-NMOSD	C-C motif chemokine 4 (CCL4)	15.7105	0.152223	-0.018552	0.745894	NA	0.183
AQP4-NMOSD	Natural killer cell receptor 2B4 (CD244)	12.7313	0.311253	0.0518255	0.298755	NA	0.316
AQP4-NMOSD	CD40L receptor (CD40)	8.43415	0.673966	-0.0234208	0.603443	NA	0.678
AQP4-NMOSD	T-cell surface glycoprotein CD5 (CD5)	13.7877	0.244964	-0.0215139	0.684435	NA	0.292
AQP4-NMOSD	T-cell surface glycoprotein CD6 isoform (CD6)	7.60926	0.747819	-0.00149755	0.973697	NA	0.773
AQP4-NMOSD	CUB domain-containing protein 1 (CDCP1)	12.0524	0.359715	0.0462765	0.325335	NA	0.392
AQP4-NMOSD	Macrophage colony-stimulating factor 1 (CSF-1)	9.35866	0.588823	-0.000778407	0.986243	NA	0.588
AQP4-NMOSD	Cystatin D (CST5)	4.86316	0.937612	-0.027235	0.548816	NA	0.939
AQP4-NMOSD	Fractalkine (CX3CL1)	13.2016	0.280351	0.0054273	0.916662	NA	0.311
AQP4-NMOSD	C-X-C motif chemokine 1 (CXCL1)	8.69187	0.65031	-0.0415236	0.372438	NA	0.655
AQP4-NMOSD	C-X-C motif chemokine 10 (CXCL10)	11.6538	0.390223	0.0241428	0.619356	NA	0.413
AQP4-NMOSD	C-X-C motif chemokine 11 (CXCL11)	11.6121	0.393492	-0.0556965	0.240711	NA	0.401
AQP4-NMOSD	C-X-C motif chemokine 5 (CXCL5)	14.3918	0.212068	-0.0618869	0.241473	NA	0.254
AQP4-NMOSD	C-X-C motif chemokine 6 (CXCL6)	14.515	0.205796	-0.0500419	0.353498	NA	0.224
AQP4-NMOSD	C-X-C motif chemokine 9 (CXCL9)	14.0074	0.232585	-0.0224703	0.663904	NA	0.27
AQP4-NMOSD	Delta and Notch-like epidermal growth factor related receptor (DNER)	18.3481	0.0738462	0.0115233	0.848777	NA	0.089
AQP4-NMOSD	Protein S100-A12 (EN-RAGE)	5.84178	0.88371	0.00805719	0.859454	NA	0.907
AQP4-NMOSD	Fibroblast growth factor 19 (FGF-19)	10.5564	0.481137	-0.0657774	0.170668	NA	0.489
AQP4-NMOSD	Fibroblast growth factor 21 (FGF-21)	9.32856	0.591593	-0.0588034	0.21677	NA	0.602
AQP4-NMOSD	Fibroblast growth factor 23 (FGF-23)	12.0588	0.359238	0.00285842	0.953931	NA	0.397
AQP4-NMOSD	Fibroblast growth factor 5 (FGF-5)	15.7613	0.150226	0.0560849	0.352896	NA	0.184
AQP4-NMOSD	Fms-related tyrosine kinase 3 ligand (FIt3L)	13.1369	0.284471	0.00696435	0.893484	NA	0.3
AQP4-NMOSD	Glial cell line-derived neutrophic factor (hGDNF)	15.1073	0.177638	-0.0567375	0.293248	NA	0.177
AQP4-NMOSD	Hepatocyte growth factor (HGF)	21.8687	0.0254104	-0.0215465	0.744225	NA	0.022
AQP4-NMOSD	Interferon gamma (IFN-gamma)	4.73833	0.943174	0.0249581	0.618725	NA	0.945
AQP4-NMOSD	Interleukin-10 (IL-10)	17.7744	0.0869646	-0.00278864	0.963484	NA	0.091
AQP4-NMOSD	Interleukin-10 receptor subunit alpha (IL-10RA)	14.537	0.20469	0.124011	0.0296828	NA	0.243
AQP4-NMOSD	Interleukin-10 receptor subunit beta (IL10RB)	7.62855	0.746141	-0.0256557	0.573066	NA	0.773
AQP4-NMOSD	Interleukin-12 subunit beta (IL-12B)	9.21153	0.602374	-0.0333886	0.4687	NA	0.616
AQP4-NMOSD	Interleukin-13 (IL-13)	12.9808	0.294584	0.0966282	0.0759671	NA	0.303
AQP4-NMOSD	Interleukin-15 receptor subunit alpha (IL-15RA)	10.2719	0.506105	0.0139045	0.781464	NA	0.521
AQP4-NMOSD	Interleukin-17A (IL-17A)	6.44702	0.841937	0.0297436	0.555733	NA	0.853
AQP4-NMOSD	Interleukin-17C (IL-17C)	7.20771	0.782022	-0.0761368	0.148418	NA	0.781
AQP4-NMOSD	Interleukin-18 (IL-18)	17.907	0.0837632	0.0301368	0.618404	NA	0.086
AQP4-NMOSD	Interleukin-18 receptor 1 (IL-18R1)	10.6915	0.382057	0.0660707	0.177133	NA	0.386
AQP4-NMOSD	Interleukin-1 alpha (IL-1 alpha)	15.5321	0.159408	0.0365947	0.554715	NA	0.172
AQP4-NMOSD	Interleukin-2 (IL-2)	4.06107	0.968096	-0.00371013	0.940818	NA	0.97
AQP4-NMOSD	Interleukin-20 (IL-20)	14.0048	0.232727	0.128059	0.0253366	NA	0.262
AQP4-NMOSD	Interleukin-20 receptor subunit alpha (IL-20RA)	19.0779	0.0597093	0.0965947	0.141238	NA	0.072
AQP4-NMOSD	Interleukin-22 receptor subunit alpha-1 (IL-22RA1)	8.69873	0.649679	0.0475061	0.357042	NA	0.662
AQP4-NMOSD	Interleukin-24 (IL-24)	7.47448	0.759461	-0.00533607	0.915702	NA	0.786
AQP4-NMOSD	Interleukin-2 receptor subunit beta (IL-2RB)	11.502	0.402213	0.00976589	0.855584	NA	0.429
AQP4-NMOSD	Interleukin-33 (IL-33)	13.2268	0.278758	-0.00796932	0.889566	NA	0.281
AQP4-NMOSD	Interleukin-4 (IL-4)	7.25003	0.778489	0.0543976	0.292904	NA	0.77
AQP4-NMOSD	Interleukin-5 (IL-5)	13.0041	0.293055	-0.0289852	0.610383	NA	0.304
AQP4-NMOSD	Interleukin-6 (IL-6)	11.6895	0.38743	0.027535	0.570575	NA	0.433
AQP4-NMOSD	Interleukin-7 (IL-7)	15.5697	0.157872	-0.0602559	0.27518	NA	0.177
AQP4-NMOSD	Interleukin-8 (IL-8)	15.7536	0.150527	0.061006	0.26686	NA	0.176
AQP4-NMOSD	Latency-associated peptide transforming growth factor beta 1 (LAP TGF-beta-1)	14.8463	0.18964	-0.051179	0.343727	NA	0.218
AQP4-NMOSD	Leukemia inhibitory factor (LIF)	17.5289	0.0931753	-0.0621852	0.337709	NA	0.086
AQP4-NMOSD	Leukemia inhibitory factor receptor (LIF-R)	3.99721	0.969998	-0.0251833	0.613375	NA	0.976
AQP4-NMOSD	Monocyte chemotactic protein 1 (MCP-1)	9.8856	0.540706	-0.0124464	0.784282	NA	0.576
AQP4-NMOSD	Monocyte chemotactic protein 2 (MCP-2)	12.88	0.301242	-0.0568779	0.258204	NA	0.336
AQP4-NMOSD	Monocyte chemotactic protein 3 (MCP-3)	12.1493	0.352528	-0.0609211	0.250581	NA	0.398
AQP4-NMOSD	Monocyte chemotactic protein 4 (MCP-4)	16.2876	0.130787	-0.04044	0.480182	NA	0.139
AQP4-NMOSD	Macrophage inflammatory protein 1-alpha (MIP-1 alpha)	13.871	0.240217	-0.02342	0.658674	NA	0.272
AQP4-NMOSD	Matrix metalloproteinase-1 (MMP-1)	8.2215	0.693335	-0.0550165	0.247414	NA	0.699
AQP4-NMOSD	Matrix metalloproteinase-10 (MMP-10)	6.20016	0.85968	-0.00774634	0.865351	NA	0.869
AQP4-NMOSD	Neurturin (NRTN)	11.147	0.43103	0.0459522	0.373366	NA	0.475
AQP4-NMOSD	Neurotrophin-3 (NT-3)	7.16397	0.785654	0.0439636	0.344651	NA	0.81
AQP4-NMOSD	Osteoprotegerin (OPG)	6.93374	0.804424	-0.0223552	0.609727	NA	0.777
AQP4-NMOSD	Oncostatin-M (OSM)	9.7486	0.553132	-0.0213394	0.642341	NA	0.577
AQP4-NMOSD	Programmed cell death 1 ligand 1 (PD-L1)	20.0607	0.0286839	-0.0662545	0.34916	rs140295126	0.002
AQP4-NMOSD	Stem cell factor (SCF)	10.6339	0.474422	0.00523254	0.911199	NA	0.516
AQP4-NMOSD	SIR2-like protein 2 (SIRT2)	8.20877	0.694489	0.00142568	0.975051	NA	0.694
AQP4-NMOSD	Signaling lymphocytic activation molecule (SLAMF1)	6.55363	0.833995	-0.053541	0.255296	NA	0.852
AQP4-NMOSD	Sulfotransferase 1A1 (ST1A1)	12.314	0.340508	0.077466	0.147084	NA	0.351
AQP4-NMOSD	STAM-binding protein (STAMPB)	10.196	0.512844	0.0174504	0.70222	NA	0.532
AQP4-NMOSD	Transforming growth factor alpha (TGF-alpha)	9.57168	0.569275	-0.0214769	0.638156	NA	0.558
AQP4-NMOSD	Tumor necrosis factor (TNF)	15.6619	0.154153	0.0286739	0.645431	NA	0.185
AQP4-NMOSD	TNF-beta (TNFB)	5.84459	0.88353	0.0278452	0.582836	NA	0.891
AQP4-NMOSD	Tumor necrosis factor receptor superfamily member 9 (TNFRSF9)	18.1527	0.0781046	-0.0378092	0.572226	NA	0.085
AQP4-NMOSD	Tumor necrosis factor ligand superfamily member 14 (TNFSF14)	8.60621	0.658189	0.00846599	0.866519	NA	0.669
AQP4-NMOSD	TNF-related apoptosis ligand (TRAIL)	6.62769	0.828383	-0.00368033	0.93564	NA	0.837
AQP4-NMOSD	TNF-related activation cytokine (TRANCE)	12.2905	0.342211	0.0361861	0.465657	NA	0.376
AQP4-NMOSD	Thymic stromal lymphopoietin (TSLP)	8.34941	0.681704	0.0479681	0.351961	NA	0.688
AQP4-NMOSD	Tumor necrosis factor (Ligand) superfamily member 12 (TWEAK)	10.2155	0.51111	-0.0138008	0.763171	NA	0.538
AQP4-NMOSD	Urokinase-type plasminogen activator (uPA)	10.5881	0.478391	-0.0216858	0.641087	NA	0.514
AQP4-NMOSD	Vascular endothelial growth factor A (VEGF_A)	12.811	0.30586	-0.0506767	0.308756	NA	0.333
#Annotation:
Supplementary Table 9 describes the results of the sensitivity analysis of NMOSD to MR analysis of inflammatory proteins
Heterogeneity was analyzed using Cochran's Q test, and horizontal pleiotropy was detected using the MR-PRESSO global test and MR-Egger intercept test.
